# Supplementary material for: Co-Expression Network Analysis of Spleen Transcriptome in Rock Bream (Oplegnathus fasciatus) Naturally Infected with Rock Bream Iridovirus (RBIV)
Source: Int J Mol Sci. 2020 Mar 2;21(5):1707. doi: 10.3390/ijms21051707 (PMC7084886; doi:10.3390/ijms21051707)
Supplement: Supplementary file 1 [file ijms-21-01707-s001.zip]

Archive with 17 entries (16 files):
- ijms-690927 supplementary for publish/
- ijms-690927 supplementary for publish/Figure S1..pdf
- ijms-690927 supplementary for publish/Figure S2..pdf
- ijms-690927 supplementary for publish/Figure S3..pdf
- ijms-690927 supplementary for publish/Figure S4..pdf
- ijms-690927 supplementary for publish/Figure S5..pdf
- ijms-690927 supplementary for publish/Supplementary Methods and Results-Revised2.docx
- ijms-690927 supplementary for publish/Table S1..docx
- ijms-690927 supplementary for publish/Table S10..docx
- ijms-690927 supplementary for publish/Table S2..xlsx
- ijms-690927 supplementary for publish/Table S3..docx
- ijms-690927 supplementary for publish/Table S4..docx
- ijms-690927 supplementary for publish/Table S5..xlsx
- ijms-690927 supplementary for publish/Table S6..xlsx
- ijms-690927 supplementary for publish/Table S7..docx
- ijms-690927 supplementary for publish/Table S8..docx
- ijms-690927 supplementary for publish/Table S9..docx
