# Supplementary material for: Co-Expression Network Analysis of Spleen Transcriptome in Rock Bream (Oplegnathus fasciatus) Naturally Infected with Rock Bream Iridovirus (RBIV)
Source: Int J Mol Sci. 2020 Mar 2;21(5):1707. doi: 10.3390/ijms21051707 (PMC7084886; doi:10.3390/ijms21051707)
Supplement: Supplementary file 1 [file ijms-21-01707-s001.zip › ijms-690927 supplementary for publish/Table S2..xlsx]

## Sheet: interesting gene
Table S2. Description and differential gene expression compared to group 0C of unigenes in interesting pathways obtained from KEGG and GO enrichment analyses. Bold in log2FC represents a significant gene compared to 0C in DEG analysis (q-value < 0.05).
Interest pathway		Unigene_ID	KO_ID	Module	Gene symbol	Description	Accession No.	0Cvs0MH	0Cvs0H	0Cvs3C	0Cvs3L
Cellular processes
	Cell growth and death
	04110 Cell cycle [PATH:ko04110]
		RockBream_ISO010503	K04501	brown	Smad4	Mothers against decapentaplegic homolog 4	P97471	-0.559092	-0.731627	-0.0871417	-0.0379492
		RockBream_ISO057225	K10500	brown	ZBTB17	Zinc finger and BTB domain-containing protein 17	Q13105	-0.706468	-0.733544	-0.0842903	0.0513169
		RockBream_ISO056134	K04498	brown	CREBBP	CREB-binding protein	Q92793	-0.566332	-0.431971	-0.155836	-0.0172286
		RockBream_ISO020581	K06639	green	CDC14A	Dual specificity protein phosphatase CDC14A	Q9UNH5	-2.54717	-2.39206	0.00785625	0.0965619
		RockBream_ISO050104	K13375	magenta	tgfb1	Transforming growth factor beta-1	O93449	-0.909327	-0.686025	0.303588	0.233465
		RockBream_ISO051311	K04501	pink	Smad4	Mothers against decapentaplegic homolog 4	P97471	-0.853187	-0.874176	-0.0924092	0.547252
		RockBream_ISO014856	K06671	red	stag1	Cohesin subunit SA-1	Q9DGN1	-0.639174	-0.627648	-0.0200623	0.00612721
		RockBream_ISO032623	K06671	red	Stag2	Cohesin subunit SA-2	O35638	-1.40293	-1.32566	0.237698	-0.153518
		RockBream_ISO059404	K06671	red	Stag2	Cohesin subunit SA-2	O35638	-1.49904	-1.635	0.29136	-0.261392
		RockBream_ISO038264	K10151	turquoise	CCND2	G1/S-specific cyclin-D2	P49706	0.78385	0.923033	0.0832138	0.149063
		RockBream_ISO050320	K06618	turquoise	RB1	Retinoblastoma-associated protein	Q90600	0.0712814	0.27071	-0.183749	-0.231815
		RockBream_ISO049559	K04681	turquoise	Rbl1	Retinoblastoma-like protein 1	Q64701	0.633823	0.745353	-0.444936	-0.637918
		RockBream_ISO000417	K06067	turquoise	hdac1-b	Probable histone deacetylase 1-B	O42227	0.967732	1.01788	-0.00280364	0.258211
		RockBream_ISO005612	K06067	turquoise	HDAC2	Histone deacetylase 2	Q92769	0.997273	0.942479	-0.00395564	0.0107409
		RockBream_ISO028952	K06067	turquoise	Hdac1	Histone deacetylase 1	O09106	1.27079	1.30893	0.0599586	0.00580243
		RockBream_ISO062417	K17454	turquoise	E2F1	Transcription factor E2F1	Q90977	0.678958	0.736932	-0.331839	-0.88367
		RockBream_ISO052828	K09389	turquoise	E2f2	Transcription factor E2F2	P56931	1.25703	1.66834	0.425105	-0.213985
		RockBream_ISO021777	K06620	turquoise	E2f3	Transcription factor E2F3	O35261	1.47126	1.6463	-0.297898	-0.503492
		RockBream_ISO030170	K06620	turquoise	E2F3	Transcription factor E2F3	O00716	1.85554	1.87317	-0.454944	-1.01485
		RockBream_ISO062280	K06620	turquoise	E2F3	Transcription factor E2F3	O00716	1.776	1.91083	-0.330141	-0.508771
		RockBream_ISO003123	K04683	turquoise	TFDP1	Transcription factor Dp-1	Q14186	0.0275839	0.194581	-0.183287	-0.82702
		RockBream_ISO049856	K03083	turquoise	GSK3B	Glycogen synthase kinase-3 beta	P49841	0.968666	0.770244	-0.038635	0.141859
		RockBream_ISO049928	K04377	turquoise	mycb	Transcriptional regulator Myc-2	Q90342	0.772898	0.83778	-0.179146	0.0163932
		RockBream_ISO051330	K04377	turquoise	mycb	Transcriptional regulator Myc-2	Q90342	0.675979	0.570915	-0.206258	-0.608179
		RockBream_ISO031869	K04685	turquoise	CDKN2B	Cyclin-dependent kinase 4 inhibitor B	P42772	4.24749	3.76612	0.370309	0.831378
		RockBream_ISO013714	K06626	turquoise	CCNE2	G1/S-specific cyclin-E2	O96020	2.20609	2.65474	-0.314027	-0.671456
		RockBream_ISO006283	K03094	turquoise	Skp1	S-phase kinase-associated protein 1	Q6PEC4	0.271888	0.299941	-0.134834	-0.106888
		RockBream_ISO044748	K03868	turquoise	rbx1	RING-box protein 1	Q8QG64	0.819859	0.870103	-0.308205	0.127734
		RockBream_ISO000157	K03875	turquoise	SKP2	S-phase kinase-associated protein 2	Q13309	2.76505	2.76007	-0.344241	-0.643167
		RockBream_ISO000284	K06627	turquoise	CCNA2	Cyclin-A2	P20248	1.85527	2.22951	-0.494781	-0.726687
		RockBream_ISO001379	K06627	turquoise	CCNA2	Cyclin-A2	P20248	2.44645	2.26274	-0.00149661	-0.20947
		RockBream_ISO012777	K02213	turquoise	CDC6	Cell division control protein 6 homolog	Q99741	1.77914	2.03884	-0.325301	-0.68325
		RockBream_ISO000350	K06628	turquoise	cdc45	Cell division control protein 45 homolog	Q9YHZ6	1.5635	2.02649	-0.287263	-0.688689
		RockBream_ISO024023	K02214	turquoise	CDC7	Cell division cycle 7-related protein kinase	O00311	1.19565	1.65803	-0.176027	-0.297708
		RockBream_ISO030347	K02214	turquoise	CDC7	Cell division cycle 7-related protein kinase	O00311	1.12535	1.4461	0.264321	-0.462805
		RockBream_ISO051246	K06629	turquoise	DBF4	Protein DBF4 homolog A	Q9UBU7	0.716677	1.04913	-0.148848	-0.41678
		RockBream_ISO009531	K02087	turquoise	cdk1	Cyclin-dependent kinase 1	Q9DG98	2.08474	2.13289	-0.248625	-0.320138
		RockBream_ISO000215	K05868	turquoise	ccnb1	G2/mitotic-specific cyclin-B1	Q9DGA0	2.19215	2.26248	-0.268081	-0.672369
		RockBream_ISO004754	K21770	turquoise	ccnb2	G2/mitotic-specific cyclin-B2	Q9IBG0	1.38368	1.75207	0.0506881	-0.658284
		RockBream_ISO000723	K21771	turquoise	CCNB3	G2/mitotic-specific cyclin-B3	P39963	1.18406	1.41484	-0.430332	-0.341707
		RockBream_ISO013161	K21771	turquoise	CCNB3	G2/mitotic-specific cyclin-B3	P39963	1.39605	1.74372	-0.512789	0.239779
		RockBream_ISO028210	K05866	turquoise	CDC25A	M-phase inducer phosphatase 1	P30304	1.77058	1.73884	-0.524479	-0.450826
		RockBream_ISO000072	K16197	turquoise	Protein 14-3-3B1	14-3-3 protein beta/alpha-1	Q6UFZ9	1.65759	1.51308	-0.204323	-0.0538414
		RockBream_ISO000227	K16197	turquoise	Protein 14-3-3B1	14-3-3 protein beta/alpha-1	Q6UFZ9	0.675615	0.557121	-0.0457296	-0.0262031
		RockBream_ISO000355	K16197	turquoise	14-3-3zeta	14-3-3 protein zeta	Q1HR36	1.19072	1.15743	0.0374351	-0.07508
		RockBream_ISO008444	K16197	turquoise	14-3-3zeta	14-3-3 protein zeta	Q2F637	1.8461	1.45345	-0.471571	0.00713887
		RockBream_ISO009147	K16197	turquoise	Protein 14-3-3B1	14-3-3 protein beta/alpha-1	Q6UFZ9	0.417744	0.488656	-0.0419684	-0.005157
		RockBream_ISO012774	K16197	turquoise	14-3-3zeta	14-3-3 protein zeta	Q2F637	1.17345	1.19963	0.00267764	-0.0514331
		RockBream_ISO013009	K16197	turquoise	Protein 14-3-3B1	14-3-3 protein beta/alpha-1	Q6UFZ9	1.25673	0.958402	0.305217	0.189437
		RockBream_ISO023122	K16197	turquoise	YWHAB	14-3-3 protein beta/alpha	P68250	1.09537	0.841572	-0.259834	0.100435
		RockBream_ISO000371	K16197	turquoise	14-3-3zeta	14-3-3 protein zeta	Q1HR36	0.715143	0.70246	0.0811476	0.0172953
		RockBream_ISO004161	K16197	turquoise	Protein 14-3-3B1	14-3-3 protein beta/alpha-1	Q6UFZ9	0.550082	0.570512	-0.0852437	-0.211899
		RockBream_ISO006548	K16197	turquoise	YWHAB	14-3-3 protein beta/alpha	P68250	0.789403	0.630671	-0.345166	-0.063756
		RockBream_ISO008970	K16197	turquoise	Protein 14-3-3B1	14-3-3 protein beta/alpha-1	Q6UFZ9	1.64221	1.57549	0.0299557	0.0709699
		RockBream_ISO030883	K16197	turquoise	14-3-3zeta	14-3-3 protein zeta	Q2F637	0.743517	0.813109	0.241848	-0.365786
		RockBream_ISO002212	K06630	turquoise	YWHAE	14-3-3 protein epsilon	P62262	0.89243	0.916726	0.209927	-0.0272972
		RockBream_ISO000924	K06630	turquoise	YWHAE	14-3-3 protein epsilon	P62262	1.6519	1.60417	0.0758722	0.270521
		RockBream_ISO032023	K06631	turquoise	PLK1	Serine/threonine-protein kinase PLK1	Q2TA25	1.67675	2.05338	0.196868	0.0167601
		RockBream_ISO032101	K06631	turquoise	PLK1	Serine/threonine-protein kinase PLK1	Q2TA25	2.79333	2.49833	0.606864	-0.42716
		RockBream_ISO048398	K06631	turquoise	Plk1	Serine/threonine-protein kinase PLK1	Q07832	1.9283	2.00701	-0.132537	-0.406363
		RockBream_ISO025312	K06632	turquoise	WEE1	Wee1-like protein kinase	P30291	1.62807	1.7294	-0.396544	-0.79139
		RockBream_ISO005059	K06633	turquoise	pkmyt1	Membrane-associated tyrosine- and threonine-specific cdc2-inhibitory kinase	Q91618	1.08453	1.55255	0.0460753	-0.845039
		RockBream_ISO051526	K02202	turquoise	cdk7	Cyclin-dependent kinase 7	P51953	0.411432	0.430252	-0.0811258	-0.181316
		RockBream_ISO058564	K03348	turquoise	ANAPC1	Anaphase-promoting complex subunit 1	Q9H1A4	0.95846	0.983467	-0.0184058	-0.251431
		RockBream_ISO064820	K03348	turquoise	ANAPC1	Anaphase-promoting complex subunit 1	Q9H1A4	1.12282	1.16694	-0.106408	-0.471757
		RockBream_ISO029838	K03348	turquoise	ANAPC1	Anaphase-promoting complex subunit 1	Q9H1A4	1.04692	1.08974	-0.138276	-0.211946
		RockBream_ISO023007	K03350	turquoise	CDC27	Cell division cycle protein 27 homolog	A7Z061	0.902159	0.87696	0.0542824	0.0201963
		RockBream_ISO025843	K03351	turquoise	ANAPC4	Anaphase-promoting complex subunit 4	Q9UJX5	0.603559	1.17616	-0.149289	-0.179055
		RockBream_ISO035712	K03351	turquoise	ANAPC4	Anaphase-promoting complex subunit 4	Q9UJX5	1.22581	1.04406	0.013554	-0.660691
		RockBream_ISO050461	K03352	turquoise	ANAPC5	Anaphase-promoting complex subunit 5	Q5RE52	0.926907	1.05295	0.0721478	-0.434932
		RockBream_ISO030216	K03353	turquoise	Cdc16	Cell division cycle protein 16 homolog	Q8R349	0.898373	0.975876	0.0377649	-0.225607
		RockBream_ISO000885	K03355	turquoise	CDC23	Cell division cycle protein 23 homolog	Q9UJX2	0.903915	1.08886	-0.203558	-0.238472
		RockBream_ISO043870	K03363	turquoise	CDC20	Cell division cycle protein 20 homolog	Q12834	2.41745	2.9917	0.0897864	-0.0513344
		RockBream_ISO014776	K03363	turquoise	CDC20	Cell division cycle protein 20 homolog	Q12834	2.60853	1.7973	-0.706489	-0.96517
		RockBream_ISO029713	K06669	turquoise	Smc3	Structural maintenance of chromosomes protein 3	Q9CW03	0.251031	0.3464	-0.25143	-0.342711
		RockBream_ISO033972	K06669	turquoise	SMC3	Structural maintenance of chromosomes protein 3	Q5R4K5	0.113185	0.381535	-0.184226	-0.1912
		RockBream_ISO035820	K08866	turquoise	ttk	Dual specificity protein kinase Ttk	Q8AYG3	1.57604	1.79112	-0.292652	-0.546246
		RockBream_ISO007570	K02178	turquoise	BUB1	Mitotic checkpoint serine/threonine-protein kinase BUB1	O43683	2.00697	2.07664	-0.175508	-0.341528
		RockBream_ISO066017	K02178	turquoise	Bub1	Mitotic checkpoint serine/threonine-protein kinase BUB1	O08901	2.00452	2.00595	-0.325645	-0.287231
		RockBream_ISO010949	K02180	turquoise	Bub3	Mitotic checkpoint protein BUB3	Q9WVA3	1.44634	1.54296	-0.384053	-0.100136
		RockBream_ISO031661	K02180	turquoise	bub3	Mitotic checkpoint protein BUB3	Q9YGY3	1.41272	1.61989	-0.13305	-0.456027
		RockBream_ISO008095	K06637	turquoise	Bub1b	Mitotic checkpoint serine/threonine-protein kinase BUB1 beta	Q9Z1S0	1.39102	1.64672	-0.552135	-0.818173
		RockBream_ISO025590	K06679	turquoise	MAD1L1	Mitotic spindle assembly checkpoint protein MAD1	Q9Y6D9	0.656332	0.477948	0.220554	-0.375633
		RockBream_ISO033067	K02537	turquoise	MAD2L1	Mitotic spindle assembly checkpoint protein MAD2A	Q13257	2.02753	2.07281	-0.367752	-0.328992
		RockBream_ISO044668	K13728	turquoise	MAD2L2	Mitotic spindle assembly checkpoint protein MAD2B	Q2KIP7	0.602255	0.706279	0.167467	-0.185328
		RockBream_ISO051932	K06640	turquoise	Atr	Serine/threonine-protein kinase ATR	Q9JKK8	0.735972	0.721157	0.293595	-0.406047
		RockBream_ISO008983	K02216	turquoise	CHEK1	Serine/threonine-protein kinase Chk1	Q8AYC9	2.04651	2.26216	-0.322226	-0.769426
		RockBream_ISO015192	K06641	turquoise	Chek2	Serine/threonine-protein kinase Chk2	Q9Z265	0.661221	0.712556	0.259687	0.176356
		RockBream_ISO061050	K06642	turquoise	prkdc	DNA-dependent protein kinase catalytic subunit	Q9DEI1	0.505256	0.60863	-0.311061	-0.351472
		RockBream_ISO012182	K06642	turquoise	PRKDC	DNA-dependent protein kinase catalytic subunit	Q8QGX4	0.460818	0.667892	-0.213705	-0.27721
		RockBream_ISO000812	K04802	turquoise	pcna	Proliferating cell nuclear antigen	Q6B6N4	1.27668	1.56048	-0.339786	-0.577156
		RockBream_ISO053816	K02603	turquoise	ORC1	Origin recognition complex subunit 1	Q58DC8	1.5296	1.7679	-0.220119	-0.647429
		RockBream_ISO004355	K02604	turquoise	orc2	Origin recognition complex subunit 2	Q91628	1.92638	1.71072	0.245777	-0.518141
		RockBream_ISO002452	K02605	turquoise	ORC3	Origin recognition complex subunit 3	Q32PJ3	0.544977	0.539528	-0.0371521	-0.356697
		RockBream_ISO001715	K02606	turquoise	ORC4	Origin recognition complex subunit 4	O43929	1.10077	1.3191	-0.269443	-0.48011
		RockBream_ISO014470	K02607	turquoise	Orc5	Origin recognition complex subunit 5	Q9WUV0	1.07761	1.43397	0.0246183	-0.907529
		RockBream_ISO058987	K02540	turquoise	mcm2	DNA replication licensing factor mcm2	Q6DIH3	2.63971	2.57284	0.747558	0.513072
		RockBream_ISO032950	K02541	turquoise	MCM3	DNA replication licensing factor MCM3	Q5ZMN2	1.25004	1.54214	-0.45074	-0.848822
		RockBream_ISO053313	K02541	turquoise	MCM3	DNA replication licensing factor MCM3	Q5R8G6	0.900955	1.24515	-0.56617	-0.890866
		RockBream_ISO033893	K02212	turquoise	mcm4	DNA replication licensing factor mcm4	Q6GL41	0.905352	1.32069	-0.569774	-0.90967
		RockBream_ISO011235	K02209	turquoise	mcm5	DNA replication licensing factor mcm5	Q561P5	1.24355	1.74718	-0.887127	-0.953668
		RockBream_ISO002154	K02209	turquoise	mcm5	DNA replication licensing factor mcm5	Q561P5	1.40261	1.30486	-0.487375	-1.40111
		RockBream_ISO023031	K02209	turquoise	mcm5	DNA replication licensing factor mcm5	Q561P5	0.975239	1.31084	-0.372778	-0.662693
		RockBream_ISO033259	K02542	turquoise	Mcm6	DNA replication licensing factor MCM6	P97311	0.975663	1.28343	-0.608266	-0.943724
		RockBream_ISO022605	K02210	turquoise	mcm7	DNA replication licensing factor mcm7	Q6NX31	1.06721	1.41717	-0.538588	-0.823139
	Replication and repair
	03030 DNA replication [PATH:ko03030]
		RockBream_ISO004368	K03111	turquoise	SSBP1	Single-stranded DNA-binding protein, mitochondrial	Q95KK4	1.46469	1.23864	-0.0727152	-0.200421
		RockBream_ISO022405	K07466	turquoise	rpa1	Replication protein A 70 kDa DNA-binding subunit	Q6NY74	1.8375	2.02048	-0.091454	-0.718122
		RockBream_ISO000812	K04802	turquoise	pcna	Proliferating cell nuclear antigen	Q6B6N4	1.27668	1.56048	-0.339786	-0.577156
		RockBream_ISO036530	K02320	turquoise	POLA1	DNA polymerase alpha catalytic subunit	P09884	1.41184	1.66451	-0.0979324	-0.520122
		RockBream_ISO009524	K02320	turquoise	pola1	DNA polymerase alpha catalytic subunit	Q9DE46	1.22742	1.61934	0.0835441	-0.732366
		RockBream_ISO001054	K02321	turquoise	POLA2	DNA polymerase alpha subunit B	Q14181	1.29702	1.26438	-0.953574	-0.410773
		RockBream_ISO006067	K02684	turquoise	PRIM1	DNA primase small subunit	P49642	1.61142	1.94396	-0.236708	-0.580909
		RockBream_ISO053928	K02327	turquoise	Pold1	DNA polymerase delta catalytic subunit	P52431	1.12657	1.36682	-0.0499802	-0.613288
		RockBream_ISO002390	K02328	turquoise	POLD2	DNA polymerase delta subunit 2	P49005	1.29896	1.75207	0.335892	0.0111183
		RockBream_ISO000556	K02328	turquoise	POLD2	DNA polymerase delta subunit 2	P49005	1.15256	1.23465	-0.243849	-0.413889
		RockBream_ISO005356	K03504	turquoise	POLD3	DNA polymerase delta subunit 3	Q15054	0.912728	1.18376	-0.333597	-0.485548
		RockBream_ISO018760	K02324	turquoise	Pole	DNA polymerase epsilon catalytic subunit A	Q9WVF7	1.55263	1.94131	-0.211139	-0.661113
		RockBream_ISO013047	K02325	turquoise	POLE2	DNA polymerase epsilon subunit 2	A7YWS7	1.76093	2.05731	0.00172776	-0.975601
		RockBream_ISO002115	K02326	turquoise	POLE3	DNA polymerase epsilon subunit 3	Q5R4W3	0.632902	0.723091	-0.0228534	-0.246722
		RockBream_ISO058987	K02540	turquoise	mcm2	DNA replication licensing factor mcm2	Q6DIH3	2.63971	2.57284	0.747558	0.513072
		RockBream_ISO032950	K02541	turquoise	MCM3	DNA replication licensing factor MCM3	Q5ZMN2	1.25004	1.54214	-0.45074	-0.848822
		RockBream_ISO053313	K02541	turquoise	MCM3	DNA replication licensing factor MCM3	Q5R8G6	0.900955	1.24515	-0.56617	-0.890866
		RockBream_ISO033893	K02212	turquoise	mcm4	DNA replication licensing factor mcm4	Q6GL41	0.905352	1.32069	-0.569774	-0.90967
		RockBream_ISO011235	K02209	turquoise	mcm5	DNA replication licensing factor mcm5	Q561P5	1.24355	1.74718	-0.887127	-0.953668
		RockBream_ISO002154	K02209	turquoise	mcm5	DNA replication licensing factor mcm5	Q561P5	1.40261	1.30486	-0.487375	-1.40111
		RockBream_ISO023031	K02209	turquoise	mcm5	DNA replication licensing factor mcm5	Q561P5	0.975239	1.31084	-0.372778	-0.662693
		RockBream_ISO033259	K02542	turquoise	Mcm6	DNA replication licensing factor MCM6	P97311	0.975663	1.28343	-0.608266	-0.943724
		RockBream_ISO022605	K02210	turquoise	mcm7	DNA replication licensing factor mcm7	Q6NX31	1.06721	1.41717	-0.538588	-0.823139
		RockBream_ISO009451	K10739	turquoise	RPA2	Replication protein A 32 kDa subunit	P15927	1.10308	1.47976	0.248982	0.0419831
		RockBream_ISO010017	K10739	turquoise	RPA2	Replication protein A 32 kDa subunit	P15927	1.06868	1.23567	-0.154164	-0.174512
		RockBream_ISO057367	K10754	turquoise	RFC1	Replication factor C subunit 1	P35251	0.487866	0.854716	-0.247884	-0.830499
		RockBream_ISO000731	K10755	turquoise	RFC4	Replication factor C subunit 4	P35249	1.21364	1.21667	-0.0220136	-0.349863
		RockBream_ISO006861	K10755	turquoise	Rfc2	Replication factor C subunit 2	Q641W4	1.49252	1.6654	0.0118197	-0.154948
		RockBream_ISO022032	K10755	turquoise	RFC2	Replication factor C subunit 2	P35250	1.3041	1.57132	-0.107016	-0.123084
		RockBream_ISO008801	K10756	turquoise	Rfc5	Replication factor C subunit 5	Q9D0F6	1.28236	1.53314	-0.0607009	-0.558935
		RockBream_ISO005535	K10756	turquoise	RFC3	Replication factor C subunit 3	Q2TBV1	0.472747	0.830761	-0.214581	-0.38539
		RockBream_ISO012268	K10743	turquoise	RNASEH2A	Ribonuclease H2 subunit A	Q2TBT5	1.2903	1.62912	-0.0665714	-0.416885
Genetic information processing
	Transcription
	03040 Spliceosome
		RockBream_ISO047017	K11093	brown	SNRNP70	U1 small nuclear ribonucleoprotein 70 kDa	P08621	-1.28821	-1.31583	0.0607824	-0.0152414
		RockBream_ISO064022	K11093	brown	SNRNP70	U1 small nuclear ribonucleoprotein 70 kDa	Q1RMR2	-1.38043	-1.40319	0.0809104	-0.0489083
		RockBream_ISO031785	K12822	brown	RBM25	RNA-binding protein 25	P49756	-0.85855	-0.9624	-0.436568	-0.045662
		RockBream_ISO017624	K12828	brown	SF3B1	Splicing factor 3B subunit 1	O75533	-1.83371	-1.78047	-0.289364	0.146149
		RockBream_ISO041640	K12835	brown	DDX42	ATP-dependent RNA helicase DDX42	Q86XP3	-1.71041	-1.23592	-0.00383594	0.00874032
		RockBream_ISO005160	K12875	brown	ACIN1	Apoptotic chromatin condensation inducer in the nucleus	Q9UKV3	-0.7667	-0.757649	-0.189214	-0.0113576
		RockBream_ISO058418	K12885	brown	rbmx	RNA-binding motif protein, X chromosome	Q7ZWA3	-1.61342	-1.53046	-0.250247	-0.0939021
		RockBream_ISO024608	K12893	brown	Srsf4	Serine/arginine-rich splicing factor 4	Q8VE97	-1.7408	-1.53375	-0.177434	-0.038464
		RockBream_ISO011977	K12897	brown	Tra2b	Transformer-2 protein homolog beta	P62997	-1.34889	-1.11977	0.0293889	-0.0936976
		RockBream_ISO030710	K12886	green	HNRNPK	Heterogeneous nuclear ribonucleoprotein K	Q5ZIQ3	-0.597021	-0.786859	0.0464578	0.0872509
		RockBream_ISO000221	K12823	greenyellow	DDX5	Probable ATP-dependent RNA helicase DDX5	P17844	1.47934	0.76876	-0.566901	0.282156
		RockBream_ISO030448	K12822	magenta	RBM25	RNA-binding protein 25	P49756	-1.1436	-1.10984	-0.194833	0.208138
		RockBream_ISO010414	K12842	magenta	U2surp	U2 snRNP-associated SURP motif-containing protein	Q6NV83	-0.745396	-0.871773	0.142041	0.158897
		RockBream_ISO059532	K12842	magenta	U2surp	U2 snRNP-associated SURP motif-containing protein	Q6NV83	-1.40613	-1.33195	-0.144444	0.129099
		RockBream_ISO041218	K12875	magenta	Acin1	Apoptotic chromatin condensation inducer in the nucleus	Q9JIX8	-1.20818	-1.23419	-0.0918896	0.272657
		RockBream_ISO050278	K12893	magenta	Srsf5	Serine/arginine-rich splicing factor 5	Q09167	-2.32934	-1.82121	0.510981	0.148859
		RockBream_ISO042680	K12886	purple	HNRNPK	Heterogeneous nuclear ribonucleoprotein K	Q5ZIQ3	-0.899059	-0.840969	-0.085931	-0.216303
		RockBream_ISO050514	K12896	purple	Srsf7	Serine/arginine-rich splicing factor 7	Q8BL97	-0.909841	-0.447975	-0.293231	-0.338459
		RockBream_ISO045580	K11093	red	SNRNP70	U1 small nuclear ribonucleoprotein 70 kDa	Q1RMR2	-1.28341	-1.11097	0.388253	-0.046753
		RockBream_ISO010822	K11093	red	Snrnp70	U1 small nuclear ribonucleoprotein 70 kDa	Q62376	-1.26162	-1.08593	0.117095	-0.0987642
		RockBream_ISO029052	K12842	red	U2surp	U2 snRNP-associated SURP motif-containing protein	Q6NV83	-1.02174	-0.772379	-0.128043	0.0578245
		RockBream_ISO005066	K12741	red	HNRNPA1	Heterogeneous nuclear ribonucleoprotein A1	A5A6H4	-1.37075	-0.929131	0.0752108	0.0654205
		RockBream_ISO031137	K12887	red	HNRNPM	Heterogeneous nuclear ribonucleoprotein M	P52272	-1.12928	-0.794477	-0.133736	-0.0364954
		RockBream_ISO012029	K12890	red	SRSF1	Serine/arginine-rich splicing factor 1	Q5R7H2	-0.802716	-0.554205	0.281565	-0.124555
		RockBream_ISO030993	K12893	red	Srsf6	Serine/arginine-rich splicing factor 6	G3V6S8	-0.684603	-0.693621	0.103419	-0.138367
		RockBream_ISO051966	K12893	red	Srsf6	Serine/arginine-rich splicing factor 6	G3V6S8	-0.832913	-0.749316	0.0673435	-0.0340072
		RockBream_ISO040407	K12900	red	Srsf10	Serine/arginine-rich splicing factor 10	Q9R0U0	-1.65727	-0.943357	-0.0458793	-0.290103
		RockBream_ISO056415	K12813	turquoise	DHX16	Putative pre-mRNA-splicing factor ATP-dependent RNA helicase DHX16	Q767K6	0.390022	0.404241	-0.0795334	-0.088668
		RockBream_ISO056224	K12815	turquoise	DHX38	Pre-mRNA-splicing factor ATP-dependent RNA helicase PRP16	Q92620	0.753863	0.682732	0.172435	0.217219
		RockBream_ISO009417	K12816	turquoise	CDC40	Pre-mRNA-processing factor 17	O60508	0.460487	0.808429	-0.0990974	-0.114832
		RockBream_ISO051623	K12818	turquoise	DHX8	ATP-dependent RNA helicase DHX8	Q14562	0.62883	0.526168	-0.110258	0.0782778
		RockBream_ISO024131	K12820	turquoise	DHX15	Putative pre-mRNA-splicing factor ATP-dependent RNA helicase DHX15	Q5RAZ4	0.824717	0.677224	0.16318	-0.30008
		RockBream_ISO060031	K11086	turquoise	Snrpn	Small nuclear ribonucleoprotein-associated protein N	P63164	1.54927	1.54298	-0.0541465	-0.129886
		RockBream_ISO019263	K11091	turquoise	SNRPA	U1 small nuclear ribonucleoprotein A	P09012	0.830177	1.03312	-0.646447	-0.384272
		RockBream_ISO022875	K12821	turquoise	Prpf40a	Pre-mRNA-processing factor 40 homolog A	Q9R1C7	1.19389	1.1923	0.0460086	-0.0763922
		RockBream_ISO014411	K12823	turquoise	DDX5	Probable ATP-dependent RNA helicase DDX5	P17844	1.60808	2.57249	0.938424	0.112847
		RockBream_ISO059348	K12824	turquoise	TCERG1	Transcription elongation regulator 1	O14776	0.608754	0.78153	-0.0896764	-0.238161
		RockBream_ISO024743	K11092	turquoise	Snrpa1	U2 small nuclear ribonucleoprotein A'	P57784	1.24524	1.26039	0.124197	-0.109133
		RockBream_ISO023256	K11094	turquoise	SNRPB2	U2 small nuclear ribonucleoprotein B''	P08579	1.72417	1.73379	0.075903	0.0728257
		RockBream_ISO023072	K12825	turquoise	SF3A1	Splicing factor 3A subunit 1	A2VDN6	0.889026	0.709721	0.0921875	0.0547522
		RockBream_ISO029050	K12825	turquoise	SF3A1	Splicing factor 3A subunit 1	A2VDN6	0.0168627	0.812311	-0.394817	-0.41855
		RockBream_ISO010797	K12826	turquoise	SF3A2	Splicing factor 3A subunit 2	Q15428	0.981578	0.938623	-0.00842345	0.0025991
		RockBream_ISO012999	K12827	turquoise	Sf3a3	Splicing factor 3A subunit 3	Q9D554	0.732268	0.694079	0.0926577	-0.10705
		RockBream_ISO002905	K12827	turquoise	Sf3a3	Splicing factor 3A subunit 3	Q9D554	0.890196	0.824082	0.144226	0.190809
		RockBream_ISO027035	K12829	turquoise	SF3B2	Splicing factor 3B subunit 2	Q13435	1.35622	1.2976	-0.0130476	0.248511
		RockBream_ISO024936	K12830	turquoise	sf3b3	Splicing factor 3B subunit 3	Q1LVE8	1.09617	1.3395	-0.124275	-0.308776
		RockBream_ISO039800	K12830	turquoise	sf3b3	Splicing factor 3B subunit 3	Q1LVE8	1.20575	1.53653	0.164851	-0.158785
		RockBream_ISO045578	K12830	turquoise	sf3b3	Splicing factor 3B subunit 3	Q1LVE8	1.21596	1.61957	-0.153623	-0.336053
		RockBream_ISO051366	K12831	turquoise	SF3B4	Splicing factor 3B subunit 4	Q15427	1.31057	1.33449	-0.00448025	0.0966065
		RockBream_ISO053935	K12836	turquoise	U2AF1	Splicing factor U2AF 35 kDa subunit	A1A4K8	0.98535	1.11156	-0.0963712	-0.0852688
		RockBream_ISO024623	K12837	turquoise	U2af2	Splicing factor U2AF 65 kDa subunit	P26369	1.19066	1.07464	-0.0292066	-0.19476
		RockBream_ISO001761	K12838	turquoise	Puf60	Poly(U)-binding-splicing factor PUF60	Q9WV25	1.00988	0.868583	-0.302057	-0.371338
		RockBream_ISO010128	K12838	turquoise	puf60b	Poly(U)-binding-splicing factor PUF60-B	Q6IQE0	0.588128	0.519344	-0.356209	-0.076321
		RockBream_ISO005585	K12840	turquoise	RBM17	Splicing factor 45	Q96I25	0.222544	0.265935	-0.0677414	-0.0289663
		RockBream_ISO026897	K12841	turquoise	Cherp	Calcium homeostasis endoplasmic reticulum protein	Q8CGZ0	0.887145	0.827755	-0.839946	0.0121785
		RockBream_ISO002976	K12626	turquoise	LSM7	U6 snRNA-associated Sm-like protein LSm7	Q9UK45	1.36873	1.19527	0.0166359	-0.222065
		RockBream_ISO022910	K12843	turquoise	PRPF3	U4/U6 small nuclear ribonucleoprotein Prp3	Q5ZJ85	0.707863	0.775818	0.0509978	0.0484563
		RockBream_ISO000670	K12662	turquoise	PRPF4	U4/U6 small nuclear ribonucleoprotein Prp4	Q3MHE2	1.03526	1.02418	0.292904	0.249528
		RockBream_ISO004370	K12844	turquoise	prpf31	U4/U6 small nuclear ribonucleoprotein Prp31	Q7SXM7	1.2175	1.22789	0.133114	0.0487244
		RockBream_ISO000430	K12847	turquoise	USP39	U4/U6.U5 tri-snRNP-associated protein 2	Q53GS9	1.19816	1.20359	-0.109258	-0.255681
		RockBream_ISO023098	K11984	turquoise	SART1	U4/U6.U5 tri-snRNP-associated protein 1	O43290	0.311164	0.279824	0.00852216	0.129282
		RockBream_ISO014448	K12849	turquoise	prpf38a	Pre-mRNA-splicing factor 38A	Q6DHU4	0.730194	0.729432	0.0540258	0.35888
		RockBream_ISO049750	K12852	turquoise	Eftud2	116 kDa U5 small nuclear ribonucleoprotein component	O08810	1.34548	1.25456	-0.194315	-0.477499
		RockBream_ISO052977	K12852	turquoise	Eftud2	116 kDa U5 small nuclear ribonucleoprotein component	O08810	1.65276	1.98603	-0.131271	-0.196128
		RockBream_ISO025376	K12854	turquoise	Snrnp200	U5 small nuclear ribonucleoprotein 200 kDa helicase	Q6P4T2	1.46447	1.35738	0.259583	0.212808
		RockBream_ISO032743	K12856	turquoise	PRPF8	Pre-mRNA-processing-splicing factor 8	Q6P2Q9	0.750406	0.582932	0.0173201	-0.517554
		RockBream_ISO027611	K12857	turquoise	Snrnp40	U5 small nuclear ribonucleoprotein 40 kDa protein	Q6PE01	1.17452	1.2038	-0.00071316	-0.121526
		RockBream_ISO000111	K10599	turquoise	PRPF19	Pre-mRNA-processing factor 19 {ECO:0000305}	Q9UMS4	1.45809	1.50253	-0.0230129	-0.208847
		RockBream_ISO022376	K12860	turquoise	CDC5L	Cell division cycle 5-like protein	Q2KJC1	0.423327	0.416689	-0.0318888	-0.0111718
		RockBream_ISO025483	K12861	turquoise	bcas2	Pre-mRNA-splicing factor SPF27	Q5RKQ0	0.686722	0.766723	-0.181109	-0.141563
		RockBream_ISO000207	K12862	turquoise	PLRG1	Pleiotropic regulator 1	Q2KID6	0.866042	0.931879	-0.225729	-0.198708
		RockBream_ISO000676	K12864	turquoise	CTNNBL1	Beta-catenin-like protein 1	O62703	1.3415	1.38494	0.228512	-0.104036
		RockBream_ISO025983	K12864	turquoise	CTNNBL1	Beta-catenin-like protein 1	O62703	1.74835	1.58292	0.0595054	-0.509706
		RockBream_ISO000174	K06063	turquoise	SNW1	SNW domain-containing protein 1	Q1JQE0	0.201919	0.190331	-0.140437	-0.0578633
		RockBream_ISO049766	K12867	turquoise	Xab2	Pre-mRNA-splicing factor SYF1	Q9DCD2	0.641807	0.681059	-0.0908902	-0.133876
		RockBream_ISO003633	K12869	turquoise	Crnkl1	Crooked neck-like protein 1	P63155	0.530243	0.774852	-0.334888	-0.163116
		RockBream_ISO026951	K12869	turquoise	Crnkl1	Crooked neck-like protein 1	P63155	0.872541	0.907928	0.310373	0.113688
		RockBream_ISO029888	K12733	turquoise	Ppil1	Peptidyl-prolyl cis-trans isomerase-like 1	Q9D0W5	1.03367	1.15748	-0.216732	0.109444
		RockBream_ISO003128	K12872	turquoise	rbm22	Pre-mRNA-splicing factor RBM22	Q6NZZ9	0.576679	0.534904	0.116117	-0.157216
		RockBream_ISO024263	K12874	turquoise	AQR	Intron-binding protein aquarius	O60306	1.28697	1.18293	0.00595942	-0.241128
		RockBream_ISO010643	K13025	turquoise	eif4a3	Eukaryotic initiation factor 4A-III	B7ZTW1	0.836405	0.734813	0.00255645	-0.125839
		RockBream_ISO034587	K12876	turquoise	rbm8a	RNA-binding protein 8A	B5DGI7	0.551939	0.595792	0.0286683	0.0726365
		RockBream_ISO004049	K12877	turquoise	MAGOHB	Protein mago nashi homolog 2	Q0VC92	1.73221	1.72097	0.032408	0.0939756
		RockBream_ISO001099	K12878	turquoise	THOC1	THO complex subunit 1	Q96FV9	0.671587	0.555424	0.0488793	-0.20367
		RockBream_ISO011492	K12881	turquoise	ALYREF	THO complex subunit 4	B5FXN8	1.28118	1.34798	0.15574	0.103594
		RockBream_ISO030064	K12882	turquoise	ncbp1	Nuclear cap-binding protein subunit 1	C0H906	1.24648	1.34439	-0.000391048	0.114625
		RockBream_ISO033485	K12882	turquoise	ncbp1	Nuclear cap-binding protein subunit 1	C0H906	1.06473	0.920035	-0.27202	-0.0607766
		RockBream_ISO002820	K12741	turquoise	HNRNPA1	Heterogeneous nuclear ribonucleoprotein A1	A5A6H4	1.13252	1.10718	-0.325419	0.385824
		RockBream_ISO037071	K12741	turquoise	HNRNPA1	Heterogeneous nuclear ribonucleoprotein A1	A5A6H4	0.275968	0.263165	-0.210611	-0.161397
		RockBream_ISO005173	K12741	turquoise	HNRNPA1	Heterogeneous nuclear ribonucleoprotein A1	A5A6H4	2.01349	1.79464	0.471905	0.388353
		RockBream_ISO023976	K12886	turquoise	HNRNPK	Heterogeneous nuclear ribonucleoprotein K	Q5ZIQ3	0.523453	0.53187	-0.0472517	-0.0706748
		RockBream_ISO022333	K12888	turquoise	HNRNPU	Heterogeneous nuclear ribonucleoprotein U	Q00839	1.06769	0.837172	-0.074015	0.241049
		RockBream_ISO003944	K12890	turquoise	srsf1b	Serine/arginine-rich splicing factor 1B	Q6NYA0	0.181549	0.339031	-0.423491	-0.273789
		RockBream_ISO001286	K12891	turquoise	SRSF2	Serine/arginine-rich splicing factor 2	Q5R1W5	0.263184	0.407582	-0.793501	-0.528843
		RockBream_ISO006909	K12891	turquoise	SRSF2	Serine/arginine-rich splicing factor 2	P30352	0.962735	1.06482	0.159769	-0.000722606
		RockBream_ISO009202	K12891	turquoise	SRSF2	Serine/arginine-rich splicing factor 2	Q5R1W5	1.01898	0.819947	0.293558	-0.071236
		RockBream_ISO029205	K12891	turquoise	SRSF2	Serine/arginine-rich splicing factor 2	Q5R1W5	1.16427	1.33823	-0.121164	-0.19614
		RockBream_ISO036410	K12891	turquoise	SRSF2	Serine/arginine-rich splicing factor 2	Q5R1W5	1.0414	1.02244	0.0899806	-0.0119834
		RockBream_ISO030280	K12892	turquoise	Srsf3	Serine/arginine-rich splicing factor 3	P84104	1.17387	1.30207	-0.0672197	-0.207047
		RockBream_ISO008819	K12893	turquoise	Srsf4	Serine/arginine-rich splicing factor 4	Q8VE97	0.642859	0.724627	0.016041	-0.00448755
		RockBream_ISO000624	K12893	turquoise	SRSF6	Serine/arginine-rich splicing factor 6	Q13247	1.37644	1.26854	0.131419	0.23597
		RockBream_ISO013284	K12893	turquoise	Srsf5	Serine/arginine-rich splicing factor 5	Q09167	0.809175	1.01771	-0.0538675	-0.171995
		RockBream_ISO000769	K12896	turquoise	Srsf7	Serine/arginine-rich splicing factor 7	Q8BL97	1.99713	1.82383	-0.0664583	0.299436
		RockBream_ISO022855	K12897	turquoise	Tra2b	Transformer-2 protein homolog beta	P62997	0.780947	1.06115	-0.305845	-0.459119
		RockBream_ISO003630	K12897	turquoise	Tra2b	Transformer-2 protein homolog beta	P62997	0.526101	0.618746	-0.333263	0.126308
	Translation
	03013 RNA transport [PATH:ko03013]
		RockBream_ISO033388	K13126	blue	Pabpc1	Polyadenylate-binding protein 1	P29341	-0.5436	-0.486359	-0.453603	-0.832131
		RockBream_ISO053132	K13126	blue	Pabpc1	Polyadenylate-binding protein 1	P29341	-0.863743	-0.88693	-0.571736	-0.859673
		RockBream_ISO005160	K12875	brown	ACIN1	Apoptotic chromatin condensation inducer in the nucleus	Q9UKV3	-0.7667	-0.757649	-0.189214	-0.0113576
		RockBream_ISO027047	K13171	green	Srrm1	Serine/arginine repetitive matrix protein 1	Q52KI8	-2.31297	-2.03656	-0.526948	0.220156
		RockBream_ISO060613	K14284	green	Nxf1	Nuclear RNA export factor 1	Q99JX7	-1.22846	-1.2443	-0.154621	0.153605
		RockBream_ISO041218	K12875	magenta	Acin1	Apoptotic chromatin condensation inducer in the nucleus	Q9JIX8	-1.20818	-1.23419	-0.0918896	0.272657
		RockBream_ISO020617	K03231	red	eef1a	Elongation factor 1-alpha	Q9YIC0	-1.33316	-1.41543	0.496072	0.0322677
		RockBream_ISO000164	K03250	red	eif3ea	Eukaryotic translation initiation factor 3 subunit E-A {ECO:0000255|HAMAP-Rule:MF_03004}	Q6DRI1	-0.258795	-0.437175	0.164254	-0.129217
		RockBream_ISO024411	K03259	red	EIF4E2	Eukaryotic translation initiation factor 4E type 2	O60573	-1.09672	-0.581968	0.394483	-0.0229515
		RockBream_ISO051111	K01164	turquoise	POP1	Ribonucleases P/MRP protein subunit POP1	Q99575	0.839675	1.19915	0.129496	-0.523911
		RockBream_ISO052546	K01164	turquoise	POP1	Ribonucleases P/MRP protein subunit POP1	Q99575	1.0611	0.973933	0.324186	0.0535992
		RockBream_ISO006535	K14523	turquoise	RPP38	Ribonuclease P protein subunit p38	Q32LC1	1.17835	1.25548	-0.250259	-0.0292018
		RockBream_ISO033457	K03538	turquoise	Pop4	Ribonuclease P protein subunit p29	Q9CR08	0.88609	1.07635	0.0737078	0.369461
		RockBream_ISO056629	K03537	turquoise	pop5	Ribonuclease P/MRP protein subunit POP5	Q5BJI6	0.708193	0.939481	-0.0922656	-0.0211223
		RockBream_ISO013516	K14525	turquoise	RPP25L	Ribonuclease P protein subunit p25-like protein	Q8N5L8	0.683894	0.616895	-0.0572787	-0.0647625
		RockBream_ISO023566	K00784	turquoise	ELAC2	Zinc phosphodiesterase ELAC protein 2	Q9GL72	1.1524	1.20127	0.155439	0.0336262
		RockBream_ISO013681	K07936	turquoise	ran	GTP-binding nuclear protein Ran	Q9YGC0	1.52842	1.49597	-0.294135	-0.075323
		RockBream_ISO026392	K14288	turquoise	Xpot	Exportin-T	Q9CRT8	1.47919	1.41664	-0.018956	0.0425868
		RockBream_ISO058439	K14289	turquoise	XPO5	Exportin-5	Q9HAV4	0.955302	0.657964	0.0583138	-0.559371
		RockBream_ISO052912	K14289	turquoise	XPO5	Exportin-5	Q9HAV4	0.679768	0.734149	0.00578556	-0.0501142
		RockBream_ISO057274	K14289	turquoise	XPO5	Exportin-5	Q9HAV4	0.856664	0.755494	0.447128	-0.111156
		RockBream_ISO022520	K03231	turquoise	eef1a	Elongation factor 1-alpha	Q9YIC0	0.6622	0.331511	-0.0757146	-0.347644
		RockBream_ISO054972	K14290	turquoise	XPO1	Exportin-1	O14980	1.74891	1.83982	0.0417741	-0.267544
		RockBream_ISO030064	K12882	turquoise	ncbp1	Nuclear cap-binding protein subunit 1	C0H906	1.24648	1.34439	-0.000391048	0.114625
		RockBream_ISO033485	K12882	turquoise	ncbp1	Nuclear cap-binding protein subunit 1	C0H906	1.06473	0.920035	-0.27202	-0.0607766
		RockBream_ISO008083	K05019	turquoise	CLNS1A	Methylosome subunit pICln	Q28678	0.792936	1.01962	0.106438	-0.162935
		RockBream_ISO008889	K02516	turquoise	prmt5	Protein arginine N-methyltransferase 5	Q6NUA1	2.81707	2.57906	1.04806	0.644038
		RockBream_ISO031371	K02516	turquoise	PRMT5	Protein arginine N-methyltransferase 5	Q5R698	1.60786	1.76009	-0.202692	-0.455124
		RockBream_ISO049846	K14293	turquoise	Kpnb1	Importin subunit beta-1	P70168	1.11413	0.99997	-0.148755	-0.000139419
		RockBream_ISO051172	K14293	turquoise	Kpnb1	Importin subunit beta-1	P70168	1.17424	1.05278	-0.180452	-0.392984
		RockBream_ISO052490	K14293	turquoise	Kpnb1	Importin subunit beta-1	P70168	1.03198	1.26817	-0.18578	0.151172
		RockBream_ISO007980	K13151	turquoise	Snupn	Snurportin-1	Q68FP5	0.838556	0.87257	0.0988763	0.0761663
		RockBream_ISO000861	K07562	turquoise	nmd3	60S ribosomal export protein NMD3	Q5BLF0	1.16711	0.932731	-0.0667288	-0.0227348
		RockBream_ISO012622	K14294	turquoise	wibga	Partner of Y14 and mago A	B5XDD3	0.454856	0.499419	-0.0248853	-0.00973203
		RockBream_ISO057655	K09291	turquoise	tpr	Nucleoprotein TPR	Q5EE04	0.359816	0.471892	0.0307344	0.0326779
		RockBream_ISO006679	K09291	turquoise	Tpr	Nucleoprotein TPR	F6ZDS4	0.469882	0.702398	0.188568	0.130532
		RockBream_ISO014796	K14298	turquoise	rae1	mRNA export factor	Q7ZWF0	1.24309	1.23204	0.172432	0.029833
		RockBream_ISO000081	K14004	turquoise	Sec13	Protein SEC13 homolog	Q5XFW8	1.39362	1.41254	-0.253437	0.0528764
		RockBream_ISO002694	K14299	turquoise	seh1l	Nucleoporin seh1	C1BK83	0.882686	0.936605	-0.111261	-0.285804
		RockBream_ISO027678	K14309	turquoise	dye	Nuclear pore complex protein Nup93	Q7ZU29	1.99719	1.5127	0.338795	0.58276
		RockBream_ISO005231	K14295	turquoise	NUP50	Nuclear pore complex protein Nup50	Q9UKX7	1.36624	1.73318	0.516962	0.751367
		RockBream_ISO032254	K14297	turquoise	Nup98	Nuclear pore complex protein Nup98-Nup96	Q6PFD9	0.587539	0.537575	0.0141845	-0.214333
		RockBream_ISO040615	K14297	turquoise	Nup98	Nuclear pore complex protein Nup98-Nup96	P49793	0.364593	0.324684	-0.117706	-0.0628099
		RockBream_ISO049731	K14300	turquoise	NUP133	Nuclear pore complex protein Nup133	Q8WUM0	1.50085	0.722291	-0.134508	-0.365058
		RockBream_ISO022450	K14301	turquoise	Nup107	Nuclear pore complex protein Nup107	Q8BH74	1.26496	0.690418	-0.0322875	-0.128869
		RockBream_ISO053791	K14303	turquoise	Nup160	Nuclear pore complex protein Nup160	Q9Z0W3	1.00763	1.08973	-0.184506	-0.392422
		RockBream_ISO001124	K14304	turquoise	nup85	Nuclear pore complex protein Nup85	Q6DBY0	1.61749	1.67331	0.183339	-0.156102
		RockBream_ISO008532	K14305	turquoise	NUP43	Nucleoporin Nup43	Q8NFH3	0.921202	1.05315	-0.131071	-0.250254
		RockBream_ISO000332	K14306	turquoise	NUP62	Nuclear pore glycoprotein p62	P37198	0.595076	0.619151	-0.148633	-0.140036
		RockBream_ISO003385	K14308	turquoise	NUP54	Nucleoporin p54	Q7Z3B4	0.508898	0.982278	-0.109318	-0.189864
		RockBream_ISO001023	K14308	turquoise	NUP54	Nucleoporin p54	Q7Z3B4	0.831504	0.598248	0.159051	-0.00686798
		RockBream_ISO023055	K14310	turquoise	NUP205	Nuclear pore complex protein Nup205	Q92621	1.1281	1.21811	-0.107407	-0.176124
		RockBream_ISO004520	K14311	turquoise	NUP188	Nucleoporin NUP188 homolog	Q5SRE5	1.9734	1.98844	0.9546	0.29493
		RockBream_ISO044497	K14311	turquoise	NUP188	Nucleoporin NUP188 homolog	Q5SRE5	1.21905	1.26095	0.112232	-0.284028
		RockBream_ISO051499	K14312	turquoise	Nup155	Nuclear pore complex protein Nup155	Q99P88	0.669025	0.714346	-0.0244952	-0.402705
		RockBream_ISO063539	K14312	turquoise	NUP155	Nuclear pore complex protein Nup155	O75694	0.925585	0.97472	-0.157642	-0.370826
		RockBream_ISO016137	K14313	turquoise	nup35	Nucleoporin NUP53	Q6P6X9	1.23253	1.26443	-0.0759326	-0.0953103
		RockBream_ISO062418	K14314	turquoise	Nup210	Nuclear pore membrane glycoprotein 210	P11654	0.907315	0.817467	-0.0999395	-0.258768
		RockBream_ISO053165	K14314	turquoise	Nup210	Nuclear pore membrane glycoprotein 210	P11654	1.26242	1.12908	-0.107346	-0.253515
		RockBream_ISO043713	K14315	turquoise	ndc1	Nucleoporin NDC1	Q7SZC5	0.27576	0.486295	-0.435191	-0.705615
		RockBream_ISO027897	K14316	turquoise	Pom121	Nuclear envelope pore membrane protein POM 121	Q8K3Z9	0.727893	0.825772	-0.187573	-0.0784137
		RockBream_ISO047321	K14317	turquoise	NUP214	Nuclear pore complex protein Nup214	P35658	0.401481	0.484392	-0.0812537	-0.11346
		RockBream_ISO023419	K14318	turquoise	NUP88	Nuclear pore complex protein Nup88	Q99567	0.869317	0.895891	0.0968409	-0.0284591
		RockBream_ISO050933	K12172	turquoise	Ranbp2	E3 SUMO-protein ligase RanBP2	Q9ERU9	0.547894	0.714999	0.294243	0.275752
		RockBream_ISO032708	K14319	turquoise	RANGAP1	Ran GTPase-activating protein 1	P46060	1.82448	1.77338	-0.0212212	-0.363718
		RockBream_ISO044455	K14319	turquoise	RANGAP1	Ran GTPase-activating protein 1	P46060	2.20158	2.20311	-0.318213	-0.204378
		RockBream_ISO022329	K14319	turquoise	rangap1	Ran GTPase-activating protein 1	O13066	0.887212	0.986967	0.0331479	-0.0478057
		RockBream_ISO024096	K14319	turquoise	rangap1	Ran GTPase-activating protein 1	O13066	0.620424	0.646368	-0.164713	-0.0648803
		RockBream_ISO002595	K10577	turquoise	ube2ia	SUMO-conjugating enzyme UBC9-A	Q9W6H5	0.596744	0.720328	-0.117373	0.0401881
		RockBream_ISO022903	K12160	turquoise	sumo1	Small ubiquitin-related modifier 1	Q7SZR5	0.514405	0.521862	-0.196752	0.0128354
		RockBream_ISO005195	K12160	turquoise	sumo3	Small ubiquitin-related modifier 3	Q6DK72	1.01476	1.17871	-0.101048	0.255177
		RockBream_ISO027085	K12160	turquoise	sumo3	Small ubiquitin-related modifier 3	Q6DI05	0.239081	0.360725	-0.245866	0.0689402
		RockBream_ISO002277	K14320	turquoise	AAAS	Aladin	Q9NRG9	0.895426	0.905262	0.0560878	-0.206096
		RockBream_ISO027448	K13131	turquoise	ddx20	Probable ATP-dependent RNA helicase DDX20	P0C218	0.409579	0.513655	0.0480778	-0.0903014
		RockBream_ISO056242	K13132	turquoise	GEMIN4	Gem-associated protein 4	P57678	0.692317	0.766195	-0.140047	-0.330895
		RockBream_ISO014246	K13133	turquoise	Gemin5	Gem-associated protein 5	Q8BX17	1.1761	1.20233	-0.0674405	0.0896445
		RockBream_ISO037995	K13133	turquoise	GEMIN5	Gem-associated protein 5	Q8TEQ6	1.23274	1.13915	0.0663504	0.153414
		RockBream_ISO000213	K13137	turquoise	STRAP	Serine-threonine kinase receptor-associated protein	Q5E959	1.2577	1.25601	0.0836334	-0.135639
		RockBream_ISO005579	K03245	turquoise	eif3ja	Eukaryotic translation initiation factor 3 subunit J-A {ECO:0000255|HAMAP-Rule:MF_03009}	Q7SXU0	1.36182	1.30376	-0.409246	-0.0361866
		RockBream_ISO001328	K03250	turquoise	eif3eb	Eukaryotic translation initiation factor 3 subunit E-B {ECO:0000255|HAMAP-Rule:MF_03004}	Q1LUA8	1.02751	0.794007	-0.115568	-0.152172
		RockBream_ISO035641	K03252	turquoise	eif3c	Eukaryotic translation initiation factor 3 subunit C {ECO:0000255|HAMAP-Rule:MF_03002}	Q6PFQ2	0.804801	0.784281	-0.169929	-0.426844
		RockBream_ISO042422	K03253	turquoise	EIF3B	Eukaryotic translation initiation factor 3 subunit B {ECO:0000255|HAMAP-Rule:MF_03001}	A7MB16	1.76369	2.22011	0.333076	0.00874767
		RockBream_ISO051538	K03254	turquoise	eif3a	Eukaryotic translation initiation factor 3 subunit A {ECO:0000255|HAMAP-Rule:MF_03000}	Q6PCR7	1.97718	2.03022	0.401855	-0.0829691
		RockBream_ISO032629	K03236	turquoise	EIF1AX	Eukaryotic translation initiation factor 1A, X-chromosomal	Q5RA42	1.3492	1.06799	0.566631	0.333819
		RockBream_ISO024698	K03237	turquoise	EIF2S1	Eukaryotic translation initiation factor 2 subunit 1	Q5ZLX2	0.603559	0.505966	-0.112702	-0.0491712
		RockBream_ISO012788	K03238	turquoise	EIF2S2	Eukaryotic translation initiation factor 2 subunit 2	P41035	1.41915	1.13696	0.259002	0.1846
		RockBream_ISO004867	K03238	turquoise	EIF2S2	Eukaryotic translation initiation factor 2 subunit 2	P41035	1.27983	1.22608	0.00293716	-0.290309
		RockBream_ISO000484	K03242	turquoise	EIF2S3	Eukaryotic translation initiation factor 2 subunit 3	Q5ZMS3	0.966993	0.759423	0.0244132	-0.232076
		RockBream_ISO012998	K03242	turquoise	EIF2S3	Eukaryotic translation initiation factor 2 subunit 3	Q5ZMS3	0.896723	0.977397	-0.340859	-0.429265
		RockBream_ISO010081	K03680	turquoise	Eif2b4	Translation initiation factor eIF-2B subunit delta	Q63186	1.03023	0.937344	0.185043	-0.143106
		RockBream_ISO028359	K03680	turquoise	Eif2b4	Translation initiation factor eIF-2B subunit delta	Q61749	0.776201	0.540062	-0.952592	-0.576698
		RockBream_ISO005441	K03241	turquoise	Eif2b3	Translation initiation factor eIF-2B subunit gamma	P70541	0.962055	0.914776	-0.0467274	-0.271436
		RockBream_ISO000283	K03240	turquoise	EIF2B5	Translation initiation factor eIF-2B subunit epsilon	P47823	0.539632	0.450318	-0.481393	-0.558551
		RockBream_ISO046778	K03243	turquoise	EIF5B	Eukaryotic translation initiation factor 5B	O60841	0.807384	0.779717	-0.0942145	-0.128899
		RockBream_ISO009397	K03243	turquoise	EIF5B	Eukaryotic translation initiation factor 5B	O60841	1.12871	0.912781	-0.0444807	-0.0594462
		RockBream_ISO015283	K03243	turquoise	EIF5B	Eukaryotic translation initiation factor 5B	O60841	1.39037	1.47124	0.721163	0.144412
		RockBream_ISO036868	K03260	turquoise	EIF4G1	Eukaryotic translation initiation factor 4 gamma 1	Q04637	1.49371	1.45486	-0.0838983	0.0698057
		RockBream_ISO050617	K03260	turquoise	EIF4G2	Eukaryotic translation initiation factor 4 gamma 2	Q5R7J9	2.82178	2.52107	1.66404	0.166037
		RockBream_ISO068101	K03260	turquoise	EIF4G2	Eukaryotic translation initiation factor 4 gamma 2	Q5R7J9	1.5005	1.24672	0.519055	0.231149
		RockBream_ISO001614	K03260	turquoise	EIF4G3	Eukaryotic translation initiation factor 4 gamma 3	O43432	0.562346	0.431927	0.137037	0.325753
		RockBream_ISO009925	K03260	turquoise	EIF4G1	Eukaryotic translation initiation factor 4 gamma 1	Q04637	1.41085	1.02076	-0.0663322	-0.0245903
		RockBream_ISO024885	K03260	turquoise	EIF4G1	Eukaryotic translation initiation factor 4 gamma 1	Q04637	1.11428	0.827676	-0.0848617	0.107445
		RockBream_ISO034145	K03260	turquoise	EIF4G1	Eukaryotic translation initiation factor 4 gamma 1	Q04637	1.6725	1.85111	0.0466958	0.417235
		RockBream_ISO049788	K03260	turquoise	EIF4G2	Eukaryotic translation initiation factor 4 gamma 2	Q5R7J9	1.71861	1.41768	0.147084	0.240963
		RockBream_ISO003911	K03259	turquoise	EIF4E2	Eukaryotic translation initiation factor 4E type 2	O60573	0.450811	0.387204	0.0340698	-0.198658
		RockBream_ISO010161	K03259	turquoise	eif4e1a	Eukaryotic translation initiation factor 4E-1A	Q9DFS6	0.480467	0.421243	-0.338906	-0.20797
		RockBream_ISO055687	K03259	turquoise	eif4e1a	Eukaryotic translation initiation factor 4E-1A	Q9DFS6	0.520498	0.483712	-0.265285	-0.453297
		RockBream_ISO000192	K03259	turquoise	eif4e	Eukaryotic translation initiation factor 4E	P48597	1.9654	2.00439	0.00700022	0.0844037
		RockBream_ISO003232	K03259	turquoise	EIF4E2	Eukaryotic translation initiation factor 4E type 2	O60573	0.482077	0.492602	-0.140168	-0.0920746
		RockBream_ISO007119	K03257	turquoise	Eif4a1	Eukaryotic initiation factor 4A-I	P60843	0.82123	0.637874	-0.0114364	-0.154842
		RockBream_ISO009449	K03257	turquoise	Eif4a1	Eukaryotic initiation factor 4A-I	P60843	1.20091	1.05243	0.0462097	0.000239715
		RockBream_ISO022478	K03257	turquoise	Eif4a1	Eukaryotic initiation factor 4A-I	P60843	2.03997	1.81421	0.211058	0.398662
		RockBream_ISO022524	K03257	turquoise	Eif4a1	Eukaryotic initiation factor 4A-I	P60843	1.89643	1.58059	0.169338	0.0051457
		RockBream_ISO026841	K13126	turquoise	Pabpc1	Polyadenylate-binding protein 1	Q9EPH8	0.783677	0.574053	-0.0707795	-0.0437178
		RockBream_ISO032146	K13126	turquoise	Pabpc1	Polyadenylate-binding protein 1	Q9EPH8	0.874666	0.757087	0.108509	-0.145194
		RockBream_ISO035197	K13126	turquoise	Pabpc1	Polyadenylate-binding protein 1	Q9EPH8	0.77547	0.672302	0.506041	-0.0568429
		RockBream_ISO023768	K14322	turquoise	PAIP1	Polyadenylate-binding protein-interacting protein 1	Q9H074	0.322494	0.327642	0.110903	0.00776153
		RockBream_ISO035818	K14283	turquoise	tacc3	Transforming acidic coiled-coil-containing protein 3	Q9PTG8	0.522698	0.721439	-0.35545	-1.11329
		RockBream_ISO025630	K15516	turquoise	Fxr1	Fragile X mental retardation syndrome-related protein 1	Q61584	1.12365	0.926274	-0.519675	0.285485
		RockBream_ISO026083	K15516	turquoise	fxr1-b	Fragile X mental retardation syndrome-related protein 1 homolog B	Q7ZTQ5	2.44625	2.26899	0.971966	1.44115
		RockBream_ISO022342	K15516	turquoise	Fxr1	Fragile X mental retardation syndrome-related protein 1	Q61584	1.15745	1.08132	-0.338799	-0.00766044
		RockBream_ISO034587	K12876	turquoise	rbm8a	RNA-binding protein 8A	B5DGI7	0.551939	0.595792	0.0286683	0.0726365
		RockBream_ISO004049	K12877	turquoise	MAGOHB	Protein mago nashi homolog 2	Q0VC92	1.73221	1.72097	0.032408	0.0939756
		RockBream_ISO057855	K14323	turquoise	casc3	Protein CASC3	Q1ECZ4	0.696826	0.784525	0.120888	0.103174
		RockBream_ISO010643	K13025	turquoise	eif4a3	Eukaryotic initiation factor 4A-III	B7ZTW1	0.836405	0.734813	0.00255645	-0.125839
		RockBream_ISO014845	K14325	turquoise	rnps1-b	RNA-binding protein with serine-rich domain 1-B	Q3KPW1	1.16155	1.28451	0.0963628	-0.13098
		RockBream_ISO011492	K12881	turquoise	ALYREF	THO complex subunit 4	B5FXN8	1.28118	1.34798	0.15574	0.103594
		RockBream_ISO001099	K12878	turquoise	THOC1	THO complex subunit 1	Q96FV9	0.671587	0.555424	0.0488793	-0.20367
		RockBream_ISO000529	K13174	turquoise	thoc5	THO complex subunit 5 homolog	Q6NY52	0.884075	0.872764	0.175976	0.104655
		RockBream_ISO043271	K14326	turquoise	rent1	Putative regulator of nonsense transcripts 1	Q98TR3	0.35526	0.211173	-0.236688	-0.104722
		RockBream_ISO044276	K14326	turquoise	Upf1	Regulator of nonsense transcripts 1	Q9EPU0	0.570321	0.414524	-0.0805912	-0.0856502
	00970 Aminoacyl-tRNA biosynthesis [PATH:ko00970]
		RockBream_ISO001136	K01885	turquoise	EARS2	Probable glutamate--tRNA ligase, mitochondrial	Q5ZJ66	1.81291	1.57229	0.184873	-0.000947418
		RockBream_ISO023961	K14163	turquoise	Eprs	Bifunctional glutamate/proline--tRNA ligase	Q8CGC7	1.33366	1.03561	-0.331728	-0.334153
		RockBream_ISO050498	K14163	turquoise	EPRS	Bifunctional glutamate/proline--tRNA ligase	P07814	1.37662	1.05362	-0.346547	-0.230137
		RockBream_ISO057266	K14163	turquoise	EPRS	Bifunctional glutamate/proline--tRNA ligase	P07814	1.6245	1.38531	-0.280769	-0.29268
		RockBream_ISO001599	K02433	turquoise	qrsl1	Glutamyl-tRNA(Gln) amidotransferase subunit A, mitochondrial {ECO:0000255|HAMAP-Rule:MF_03150}	F1QAJ4	0.772597	0.788316	0.277881	0.0442429
		RockBream_ISO015023	K02434	turquoise	gatb	Glutamyl-tRNA(Gln) amidotransferase subunit B, mitochondrial {ECO:0000255|HAMAP-Rule:MF_03147}	Q7T010	0.348472	0.511611	0.115512	-0.323443
		RockBream_ISO023816	K01886	turquoise	QARS	Glutamine--tRNA ligase	P47897	0.484801	0.375504	-0.545254	-0.686664
		RockBream_ISO052891	K01872	turquoise	Aars2	Alanine--tRNA ligase, mitochondrial {ECO:0000255|HAMAP-Rule:MF_03133}	Q14CH7	0.64022	0.64944	-0.159941	-0.407428
		RockBream_ISO052317	K01872	turquoise	Aars	Alanine--tRNA ligase, cytoplasmic {ECO:0000255|HAMAP-Rule:MF_03133}	Q8BGQ7	1.62313	1.51275	-0.496714	-0.435883
		RockBream_ISO043023	K01876	turquoise	Dars2	Aspartate--tRNA ligase, mitochondrial	Q8BIP0	1.35512	1.43901	-0.0369559	-0.079528
		RockBream_ISO024552	K01893	turquoise	Nars	Asparagine--tRNA ligase, cytoplasmic	Q8BP47	1.7556	1.80388	0.384699	-0.450623
		RockBream_ISO044159	K01893	turquoise	NARS	Asparagine--tRNA ligase, cytoplasmic	Q2KJG3	1.32856	1.20337	-0.378062	-0.325705
		RockBream_ISO053929	K01893	turquoise	Nars2	Probable asparagine--tRNA ligase, mitochondrial	Q8BGV0	0.290167	0.243236	0.0322183	-0.308302
		RockBream_ISO022546	K01880	turquoise	Gars	Glycine--tRNA ligase	Q9CZD3	5.2839	5.09173	-1.01683	0.570769
		RockBream_ISO025717	K01880	turquoise	GARS	Glycine--tRNA ligase	Q5RBL1	1.90462	2.09104	-0.297158	-0.179029
		RockBream_ISO022575	K01868	turquoise	TARS	Threonine--tRNA ligase, cytoplasmic	Q3ZBV8	1.1532	1.34834	-0.182831	-0.155418
		RockBream_ISO005464	K01868	turquoise	tarsl2	Probable threonine--tRNA ligase 2, cytoplasmic	Q0V9S0	0.39725	0.494798	-0.176372	-0.0982772
		RockBream_ISO022491	K01875	turquoise	Sars	Serine--tRNA ligase, cytoplasmic	Q6P799	1.77114	1.63441	0.325246	0.12887
		RockBream_ISO050205	K01883	turquoise	cars	Cysteine--tRNA ligase, cytoplasmic	Q5M7N8	2.96598	2.3317	-0.727401	0.216614
		RockBream_ISO050739	K01883	turquoise	cars	Cysteine--tRNA ligase, cytoplasmic	Q5M7N8	2.56922	2.34569	0.404937	0.375365
		RockBream_ISO000718	K01883	turquoise	CARS2	Cysteine--tRNA ligase, mitochondrial	Q2KIF8	1.01356	0.866344	0.0669941	0.15641
		RockBream_ISO026778	K01874	turquoise	mars	Methionine--tRNA ligase, cytoplasmic	Q6PF21	1.28212	1.26124	-0.83886	-0.398516
		RockBream_ISO011631	K01874	turquoise	mars2	Methionine--tRNA ligase, mitochondrial	Q90YI3	0.460841	0.765859	-0.144786	-0.437044
		RockBream_ISO022840	K01874	turquoise	mars	Methionine--tRNA ligase, cytoplasmic	Q6PF21	0.661809	1.14259	-0.486752	-0.885208
		RockBream_ISO052424	K01873	turquoise	Vars2	Valine--tRNA ligase, mitochondrial	Q3U2A8	0.629409	0.656411	0.153843	0.00738026
		RockBream_ISO056603	K01873	turquoise	vars	Valine--tRNA ligase	P49696	2.39563	1.8466	-0.114736	-0.55485
		RockBream_ISO051970	K01873	turquoise	vars	Valine--tRNA ligase	P49696	2.29375	2.0982	-0.0428013	-0.0279015
		RockBream_ISO005347	K01869	turquoise	LARS	Leucine--tRNA ligase, cytoplasmic	Q9P2J5	2.38659	2.29482	-0.140465	0.545994
		RockBream_ISO033225	K01869	turquoise	Lars2	Probable leucine--tRNA ligase, mitochondrial	Q8VDC0	0.924593	1.07676	-0.191447	0.02829
		RockBream_ISO025891	K01869	turquoise	Lars2	Probable leucine--tRNA ligase, mitochondrial	Q8VDC0	1.27461	0.989583	0.00552297	-0.678374
		RockBream_ISO053978	K01869	turquoise	LARS	Leucine--tRNA ligase, cytoplasmic	Q9P2J5	1.51211	1.84996	0.105959	-0.103427
		RockBream_ISO008348	K01870	turquoise	IARS	Isoleucine--tRNA ligase, cytoplasmic	P41252	1.47571	1.58039	-0.576095	-0.618948
		RockBream_ISO051008	K01870	turquoise	IARS	Isoleucine--tRNA ligase, cytoplasmic	P41252	1.62035	1.87126	-0.522377	-0.676947
		RockBream_ISO025103	K04567	turquoise	Kars	Lysine--tRNA ligase	Q99MN1	0.708009	1.05409	-0.601338	0.0143327
		RockBream_ISO031649	K01887	turquoise	RARS	Arginine--tRNA ligase, cytoplasmic	A7YW98	2.89401	2.67716	0.125792	0.59343
		RockBream_ISO015911	K01892	turquoise	hars	Histidine--tRNA ligase, cytoplasmic	P70076	1.59301	1.40075	-0.0649988	-0.26335
		RockBream_ISO000262	K01889	turquoise	farsa	Phenylalanine--tRNA ligase alpha subunit	Q1JPX3	0.897149	0.68816	-0.275267	-0.443072
		RockBream_ISO013536	K01889	turquoise	farsa	Phenylalanine--tRNA ligase alpha subunit	Q1JPX3	0.936732	0.944103	-0.00406329	-0.270276
		RockBream_ISO025849	K01889	turquoise	FARS2	Phenylalanine--tRNA ligase, mitochondrial	O95363	0.578654	0.696706	-0.851884	-0.574992
		RockBream_ISO027604	K01889	turquoise	FARS2	Phenylalanine--tRNA ligase, mitochondrial	O95363	1.35861	0.883046	-0.26157	-0.233518
		RockBream_ISO033787	K01889	turquoise	FARS2	Phenylalanine--tRNA ligase, mitochondrial	O95363	0.725049	0.775901	-0.712056	-0.395856
		RockBream_ISO032760	K01890	turquoise	FARSB	Phenylalanine--tRNA ligase beta subunit	Q9NSD9	1.27752	1.14236	0.103006	-0.173284
		RockBream_ISO026254	K01866	turquoise	yars	Tyrosine--tRNA ligase, cytoplasmic	Q6TGS6	2.42643	2.48133	-0.508014	0.208575
		RockBream_ISO000414	K01866	turquoise	yars	Tyrosine--tRNA ligase, cytoplasmic	Q6TGS6	1.78253	2.3202	-0.648147	-0.560929
		RockBream_ISO027067	K01867	turquoise	WARS	Tryptophan--tRNA ligase, cytoplasmic	P17248	2.32812	1.72516	-0.414708	-0.33705
		RockBream_ISO003104	K01867	turquoise	WARS	Tryptophan--tRNA ligase, cytoplasmic	P17248	1.99749	2.24099	0.140554	0.20997
	Folding, sorting and degradation
	04141 Protein processing in endoplasmic reticulum [PATH:ko04141]
	COPII	RockBream_ISO000081	K14004	turquoise	Sec13	Protein SEC13 homolog	Q5XFW8	1.39362	1.41254	-0.253437	0.0528764
		RockBream_ISO000124	K07953	turquoise	SAR1A	GTP-binding protein SAR1a	Q52NJ3	1.04999	1.09723	-0.0772706	-0.0193275
		RockBream_ISO012304	K07953	turquoise	SAR1A	GTP-binding protein SAR1a	Q52NJ3	1.21131	1.23828	0.390654	-0.692712
		RockBream_ISO022587	K14006	turquoise	Sec23b	Protein transport protein Sec23B	Q9D662	1.84194	1.66162	0.250264	0.69867
		RockBream_ISO027731	K14003	turquoise	PREB	Prolactin regulatory element-binding protein	Q9HCU5	0.808677	0.801242	0.0809153	-0.24366
		RockBream_ISO031880	K14005	turquoise	sec31a	Protein transport protein Sec31A	Q7SYD5	0.681139	0.665316	-0.0657324	0.0706557
		RockBream_ISO033640	K14007	turquoise	SEC24B	Protein transport protein Sec24B	O95487	0.803479	0.720087	-0.283233	-0.218265
		RockBream_ISO044500	K14007	turquoise	SEC24A	Protein transport protein Sec24A	A6QNT8	0.484798	0.671271	0.00450135	-0.360146
		RockBream_ISO054066	K14007	turquoise	SEC24D	Protein transport protein Sec24D	O94855	1.19703	1.05018	-0.269737	-0.0418744
		RockBream_ISO055536	K14006	turquoise	Sec23b	Protein transport protein Sec23B	Q9D662	1.46623	1.22014	-0.290305	0.0484124
		RockBream_ISO068010	K14005	turquoise	SEC31A	Protein transport protein Sec31A	O94979	0.526775	0.450449	-0.010484	-0.0568932
	ER stress	RockBream_ISO000208	K09027	turquoise	XBP1	X-box-binding protein 1	Q3SZZ2	1.09515	0.884867	0.589292	0.378054
		RockBream_ISO000331	K02159	turquoise	BAX	Apoptosis regulator BAX	O02703	1.33538	0.845265	-0.301807	0.295709
		RockBream_ISO001847	K02159	turquoise	BAX	Apoptosis regulator BAX	O02703	0.409112	0.422474	-0.100388	0.169188
		RockBream_ISO007065	K02159	turquoise	BAX	Apoptosis regulator BAX	Q07812	0.711576	0.651944	-0.101724	-0.0852277
		RockBream_ISO024838	K07765	turquoise	MBTPS2	Membrane-bound transcription factor site-2 protease	O54862	0.896207	0.901504	0.200984	-0.0885306
		RockBream_ISO029037	K02159	turquoise	BAX	Apoptosis regulator BAX	O02703	0.416922	0.461159	-0.0187061	-0.0629882
		RockBream_ISO049997	K09054	turquoise	Atf6	Cyclic AMP-dependent transcription factor ATF-6 alpha	G3V909	1.10096	0.858696	-0.161624	-0.0570785
		RockBream_ISO062217	K09054	turquoise	Atf6	Cyclic AMP-dependent transcription factor ATF-6 alpha	G3V909	0.830901	0.619494	-0.837196	-0.643708
	ERAD	RockBream_ISO000109	K14012	turquoise	NSFL1C	NSFL1 cofactor p47	Q5ZK10	1.35651	1.15302	-0.0402686	-0.0194327
		RockBream_ISO001842	K01456	turquoise	ngly1	Peptide-N(4)-(N-acetyl-beta-glucosaminyl)asparagine amidase	Q503I8	0.918883	0.710044	0.0605442	0.0164636
		RockBream_ISO007458	K11519	turquoise	DERL1	Derlin-1	Q5R9W3	1.19295	1.02374	0.0815412	0.0958386
		RockBream_ISO007623	K09555	turquoise	BAG1	BAG family molecular chaperone regulator 1	Q99933	0.613555	0.531664	-0.0458204	-0.0874899
		RockBream_ISO008671	K14016	turquoise	UFD1L	Ubiquitin fusion degradation protein 1 homolog	Q92890	0.266931	0.150077	-0.00301886	-0.0824073
		RockBream_ISO010468	K01456	turquoise	ngly1	Peptide-N(4)-(N-acetyl-beta-glucosaminyl)asparagine amidase	Q503I8	1.03436	1.05855	0.243813	0.135708
		RockBream_ISO013359	K09503	turquoise	DNAJA2	DnaJ homolog subfamily A member 2	Q2HJ94	1.27198	0.817649	-0.157802	0.138235
		RockBream_ISO013408	K14018	turquoise	PLAA	Phospholipase A-2-activating protein	Q9Y263	1.50911	1.44531	-0.0382459	0.0320526
		RockBream_ISO018292	K04079	turquoise	Hsp90ab1	Heat shock protein HSP 90-beta	Q4R4T5	0.674931	0.66719	-0.115973	-0.0548819
		RockBream_ISO022433	K09503	turquoise	DNAJA2	DnaJ homolog subfamily A member 2	Q2HJ94	0.420385	0.420465	-0.0506259	-0.164153
		RockBream_ISO022436	K09502	turquoise	DNAJA1	DnaJ homolog subfamily A member 1	P31689	1.10958	1.09192	-0.312065	0.242433
		RockBream_ISO022581	K13525	turquoise	vcp	Transitional endoplasmic reticulum ATPase {ECO:0000250|UniProtKB:P23787}	Q7ZU99	1.63533	1.47572	-0.155623	-0.119573
		RockBream_ISO022644	K04523	turquoise	UBQLN1	Ubiquilin-1	Q9UMX0	1.64046	1.41473	-0.0725219	0.205597
		RockBream_ISO023842	K14018	turquoise	Plaa	Phospholipase A-2-activating protein	P27612	1.42843	1.33895	-0.0303721	-0.0770428
		RockBream_ISO025433	K04523	turquoise	UBQLN4	Ubiquilin-4	Q9NRR5	1.02303	0.809052	-0.19832	0.0104115
		RockBream_ISO029305	K14015	turquoise	Nploc4	Nuclear protein localization protein 4 homolog	P60670	0.904269	0.793325	-0.142069	-0.214248
		RockBream_ISO029616	K04523	turquoise	UBQLN4	Ubiquilin-4	Q9NRR5	1.16681	1.47437	0.20276	0.328238
		RockBream_ISO034645	K14010	turquoise	tram1l1	Translocating chain-associated membrane protein 1-like 1	Q6DED0	1.07615	1.14338	-0.450153	0.354985
		RockBream_ISO050079	K10597	turquoise	Ube4b	Ubiquitin conjugation factor E4 B {ECO:0000305}	Q9ES00	0.560259	0.571711	-0.214649	-0.0823855
	Ubiquitin ligase complex	RockBream_ISO000590	K10575	turquoise	Ube2g1	Ubiquitin-conjugating enzyme E2 G1	P62255	0.466707	0.235398	-0.248407	-0.179958
		RockBream_ISO000888	K06689	turquoise	Ube2d3	Ubiquitin-conjugating enzyme E2 D3	P61078	0.886518	0.838232	-0.0381032	-0.0888422
		RockBream_ISO000987	K06689	turquoise	ube2d2	Ubiquitin-conjugating enzyme E2 D2	P62840	0.653822	0.640789	-0.0417284	0.0116182
		RockBream_ISO001527	K14025	turquoise	vimp	Selenoprotein S	Q0VFV6	0.910389	0.702961	0.0506937	0.246854
		RockBream_ISO006283	K03094	turquoise	Skp1	S-phase kinase-associated protein 1	Q6PEC4	0.271888	0.299941	-0.134834	-0.106888
		RockBream_ISO009919	K06689	turquoise	let-70	Ubiquitin-conjugating enzyme E2 2	P35129	0.40183	0.526704	0.197898	-0.0234491
		RockBream_ISO022809	K14026	turquoise	Sel1l	Protein sel-1 homolog 1	Q9ESM7	0.96531	1.14389	-0.0551344	-0.0159376
		RockBream_ISO026183	K14026	turquoise	Sel1l	Protein sel-1 homolog 1	Q9ESM7	0.941377	0.752503	-0.119586	-0.137384
		RockBream_ISO034045	K10601	turquoise	syvn1	E3 ubiquitin-protein ligase synoviolin	Q803I8	1.97793	1.61724	0.134796	0.598904
		RockBream_ISO044748	K03868	turquoise	rbx1	RING-box protein 1	Q8QG64	0.819859	0.870103	-0.308205	0.127734
		RockBream_ISO049806	K06689	turquoise	UBE2D4	Ubiquitin-conjugating enzyme E2 D4	Q9Y2X8	0.26785	0.434836	-0.475339	-0.0330466
		RockBream_ISO052091	K10578	turquoise	UBE2J1	Ubiquitin-conjugating enzyme E2 J1	Q9Y385	0.404466	0.0854819	-0.0947231	-0.10133
		RockBream_ISO024698	K03237	turquoise	EIF2S1	Eukaryotic translation initiation factor 2 subunit 1	Q5ZLX2	0.603559	0.505966	-0.112702	-0.0491712
		RockBream_ISO028955	K16195	turquoise	Eif2ak2	Interferon-induced, double-stranded RNA-activated protein kinase	Q63184	1.19449	1.33817	-0.498169	0.0501312
		RockBream_ISO034288	K08860	turquoise	-	PREDICTED: eukaryotic translation initiation factor 2-alpha kinase 3 [Stegastes partitus]	NR 657553937	0.316553	0.557217	0.00577036	-0.119171
		RockBream_ISO038683	K16195	turquoise	Eif2ak2	Interferon-induced, double-stranded RNA-activated protein kinase	Q63184	2.22963	2.04087	0.0140805	-1.09882
	Others	RockBream_ISO000149	K09517	turquoise	DNAJB11	DnaJ homolog subfamily B member 11	Q5RAJ6	1.5283	1.3405	-0.480466	-0.128508
		RockBream_ISO000152	K09584	turquoise	Pdia6	Protein disulfide-isomerase A6	Q63081	1.9104	1.79059	-0.533697	0.138159
		RockBream_ISO000310	K10080	greenyellow	LMAN1	Protein ERGIC-53	P49257	2.1088	1.60198	0.0911326	0.501471
		RockBream_ISO000539	K13999	turquoise	CKAP4	Cytoskeleton-associated protein 4	Q07065	2.57014	1.99352	-0.344799	0.241111
		RockBream_ISO000898	K16194	blue	EIF2AK1	Eukaryotic translation initiation factor 2-alpha kinase 1	Q4R8E0	-0.996128	-1.03971	-0.31702	-0.641489
		RockBream_ISO000976	K11718	turquoise	Uggt1	UDP-glucose:glycoprotein glucosyltransferase 1	Q9JLA3	1.43046	1.73045	0.0463123	-0.0358034
		RockBream_ISO001033	K10084	turquoise	Edem1	ER degradation-enhancing alpha-mannosidase-like protein 1	Q925U4	2.00684	1.62453	0.0886077	0.294806
		RockBream_ISO001325	K05638	brown	Nfe2l2	Nuclear factor erythroid 2-related factor 2	Q60795	-1.60491	-1.50911	-0.252404	-0.488248
		RockBream_ISO003203	K09582	turquoise	PDIA4	Protein disulfide-isomerase A4	P13667	2.27615	2.01278	-0.306967	0.109882
		RockBream_ISO003480	K09523	turquoise	DNAJC3	DnaJ homolog subfamily C member 3	Q27968	1.40042	1.19777	-0.257596	0.190575
		RockBream_ISO004503	K09580	turquoise	P4HB	Protein disulfide-isomerase	P21195	1.17769	0.936288	-0.258605	0.148005
		RockBream_ISO004660	K13250	turquoise	SSR2	Translocon-associated protein subunit beta	P23438	0.87604	0.785031	-0.0747711	0.107266
		RockBream_ISO004982	K13251	turquoise	SSR3	Translocon-associated protein subunit gamma	Q9UNL2	1.08173	0.982078	-0.0414876	0.195024
		RockBream_ISO005181	K12669	turquoise	Tusc3	Tumor suppressor candidate 3	Q8BTV1	1.78407	1.46327	0.106793	0.368406
		RockBream_ISO005391	K08056	turquoise	PDIA3	Protein disulfide-isomerase A3	P38657	1.68072	2.04594	0.0350144	0.568324
		RockBream_ISO005408	K08057	turquoise	CALR	Calreticulin	P15253	1.65744	1.47128	-0.426533	0.093407
		RockBream_ISO006366	K09521	turquoise	Dnajc1	DnaJ homolog subfamily C member 1	Q61712	0.665546	0.579628	-0.0409218	0.0189482
		RockBream_ISO006367	K12670	turquoise	ddost	Dolichyl-diphosphooligosaccharide--protein glycosyltransferase 48 kDa subunit	Q6NYS8	1.71781	1.75264	-0.0284877	0.0146363
		RockBream_ISO006549	K09517	turquoise	DNAJB11	DnaJ homolog subfamily B member 11	Q5RAJ6	1.52538	1.79153	0.151315	0.115286
		RockBream_ISO006707	K14008	turquoise	Erlec1	Endoplasmic reticulum lectin 1	Q8VEH8	1.30353	1.15292	-0.102999	-0.127911
		RockBream_ISO006908	K08056	turquoise	PDIA3	Protein disulfide-isomerase A3	Q5RDG4	2.16041	2.03961	-0.349669	0.14765
		RockBream_ISO008798	K13251	turquoise	Ssr3	Translocon-associated protein subunit gamma	Q08013	1.05577	0.877285	-0.0981	0.0436258
		RockBream_ISO009634	K08057	turquoise	CALR	Calreticulin	P15253	2.00045	1.7916	-0.374396	-0.0273447
		RockBream_ISO012479	K16194	blue	EIF2AK1	Eukaryotic translation initiation factor 2-alpha kinase 1	Q4R8E0	-3.51164	-3.31807	0.0582819	-1.45579
		RockBream_ISO013308	K09584	turquoise	Pdia6	Protein disulfide-isomerase A6	Q63081	1.46535	1.30842	-0.468593	-0.117127
		RockBream_ISO013614	K09523	turquoise	DNAJC3	DnaJ homolog subfamily C member 3	Q27968	1.62172	1.49449	-0.101519	0.273477
		RockBream_ISO014888	K08288	turquoise	PRKCSH	Glucosidase 2 subunit beta	P14314	1.15423	0.870618	0.167484	0.212831
		RockBream_ISO015164	K10082	turquoise	LMAN2	Vesicular integral-membrane protein VIP36	P49256	0.751907	0.711535	-0.342255	-0.0367749
		RockBream_ISO015619	K10086	turquoise	edem3	ER degradation-enhancing alpha-mannosidase-like protein 3	Q6GQB9	0.421307	0.62434	0.19945	-0.123679
		RockBream_ISO015861	K08057	turquoise	CALR	Calreticulin	P15253	1.37294	1.35392	-0.205149	0.324468
		RockBream_ISO016778	K04556	blue	PARK2	E3 ubiquitin-protein ligase parkin	O60260	-0.502601	-0.509111	-0.145441	-0.323947
		RockBream_ISO021457	K12668	turquoise	DAD1	Dolichyl-diphosphooligosaccharide--protein glycosyltransferase subunit DAD1	O13113	0.964492	0.960771	-0.167019	0.337715
		RockBream_ISO021577	K11718	turquoise	Uggt1	UDP-glucose:glycoprotein glucosyltransferase 1	Q6P5E4	1.37985	1.27505	-0.09236	-0.316246
		RockBream_ISO022237	K14009	turquoise	BCAP31	B-cell receptor-associated protein 31	Q5R8H3	1.14631	0.992049	-0.0277828	0.323002
		RockBream_ISO022308	K09490	turquoise	HSPA5	78 kDa glucose-regulated protein	Q90593	2.4297	2.54718	-0.487619	0.0620578
		RockBream_ISO022424	K07151	turquoise	Stt3a	Dolichyl-diphosphooligosaccharide--protein glycosyltransferase subunit STT3A	P46978	1.1219	0.953213	-0.120071	-0.0548219
		RockBream_ISO022653	K09530	turquoise	dnajc10	DnaJ homolog subfamily C member 10	Q6NRT6	1.2059	1.0799	0.306456	0.166376
		RockBream_ISO022961	K08057	turquoise	CALR	Calreticulin	P15253	1.87444	1.78671	-0.304373	-0.082343
		RockBream_ISO022978	K09523	turquoise	DNAJC3	DnaJ homolog subfamily C member 3	Q13217	0.784781	0.958394	-0.56052	-0.572683
		RockBream_ISO023737	K09486	turquoise	hyou1	Hypoxia up-regulated protein 1	Q7ZUW2	1.79742	1.45015	-0.329773	-0.64418
		RockBream_ISO023760	K08852	brown	ppk4	Serine/threonine-protein kinase ppk4	O94537	-1.14371	-0.829233	0.0819777	0.198753
		RockBream_ISO024205	K14001	turquoise	SIL1	Nucleotide exchange factor SIL1	Q32KV6	0.974889	0.812479	-0.353262	0.106912
		RockBream_ISO024394	K04426	blue	Map3k5	Mitogen-activated protein kinase kinase kinase 5	O35099	-1.07281	-1.1128	-0.150207	-0.688668
		RockBream_ISO026717	K09487	greenyellow	HSP90B1	Endoplasmin	Q95M18	2.90351	1.90802	-0.0050227	0.157295
		RockBream_ISO027616	K10084	turquoise	Edem1	ER degradation-enhancing alpha-mannosidase-like protein 1	Q925U4	0.980215	1.32357	0.0607922	0.0136801
		RockBream_ISO028980	K04426	blue	Map3k5	Mitogen-activated protein kinase kinase kinase 5	O35099	-1.02437	-1.00063	-0.139871	-0.369457
		RockBream_ISO031531	K08288	turquoise	PRKCSH	Glucosidase 2 subunit beta	P14314	0.831894	1.30778	-0.496956	0.0881521
		RockBream_ISO031573	K10956	turquoise	sec61al1	Protein transport protein Sec61 subunit alpha-like 1	Q90ZM2	0.852748	1.1949	-0.424785	-0.537888
		RockBream_ISO032548	K09523	turquoise	DNAJC3	DnaJ homolog subfamily C member 3	Q13217	1.52311	1.60272	-0.117708	0.550811
		RockBream_ISO034779	K14000	turquoise	Rrbp1	Ribosome-binding protein 1	Q99PL5	2.10354	1.94935	0.0362744	0.422732
		RockBream_ISO034966	K13249	turquoise	SSR1	Translocon-associated protein subunit alpha	A6QLP7	0.945065	1.00214	-0.108917	0.0518311
		RockBream_ISO035745	K04523	greenyellow	UBQLN1	Ubiquilin-1	Q9UMX0	1.34862	0.860005	-0.289856	-0.218495
		RockBream_ISO035865	K12667	turquoise	RPN2	Dolichyl-diphosphooligosaccharide--protein glycosyltransferase subunit 2	Q5RBM1	1.22304	1.47202	-0.773031	-0.741967
		RockBream_ISO036064	K09487	purple	Hsp90b1	Endoplasmin	P08113	-1.1831	-1.09673	-0.131077	-0.43317
		RockBream_ISO036335	K07151	turquoise	STT3B	Dolichyl-diphosphooligosaccharide--protein glycosyltransferase subunit STT3B	Q8TCJ2	1.53039	1.62463	0.227925	-0.0853926
		RockBream_ISO036727	K16194	blue	EIF2AK1	Eukaryotic translation initiation factor 2-alpha kinase 1	Q4R8E0	-1.16688	-1.32952	0.222366	-0.618578
		RockBream_ISO037223	K09582	turquoise	PDIA4	Protein disulfide-isomerase A4	P13667	2.5259	1.97697	-0.266817	-0.100166
		RockBream_ISO039015	K14014	green	-	PREDICTED: small VCP/p97-interacting protein	Larimichthys crocea	-0.626383	-0.738551	-0.0235573	0.127881
		RockBream_ISO041252	K09054	greenyellow	Atf6	Cyclic AMP-dependent transcription factor ATF-6 alpha	F6VAN0	1.87871	1.57844	-0.028766	-0.0529567
		RockBream_ISO045030	K11718	turquoise	Uggt1	UDP-glucose:glycoprotein glucosyltransferase 1	Q9JLA3	1.61564	1.51157	0.0693599	0.0463295
		RockBream_ISO047534	K09508	brown	Dnajb2	DnaJ homolog subfamily B member 2	Q9QYI5	-1.35021	-1.05591	-0.00163134	-0.261512
		RockBream_ISO049804	K01228	turquoise	MOGS	Mannosyl-oligosaccharide glucosidase	Q13724	1.53879	1.6311	0.00855333	-0.0579716
		RockBream_ISO050364	K14000	turquoise	Rrbp1	Ribosome-binding protein 1	Q99PL5	1.90025	1.75692	-0.359434	-0.185905
		RockBream_ISO050462	K09486	turquoise	hyou1	Hypoxia up-regulated protein 1	Q7ZUW2	1.6878	1.44871	0.124018	-0.149126
		RockBream_ISO050628	K04571	turquoise	Ssr4	Translocon-associated protein subunit delta	Q62186	1.70104	1.42388	0.0124868	0.0953849
		RockBream_ISO053756	K04426	blue	MAP3K5	Mitogen-activated protein kinase kinase kinase 5	Q99683	-1.18765	-1.19334	-0.266024	-0.317448
		RockBream_ISO054600	K08054	turquoise	CANX	Calnexin	Q5R440	1.67275	1.3681	-0.0267796	0.276084
		RockBream_ISO054849	K09540	turquoise	SEC63	Translocation protein SEC63 homolog	Q5R660	0.726367	0.768374	-0.0636935	0.0272107
		RockBream_ISO055067	K01367	blue	CAPN1	Calpain-1 catalytic subunit	Q9GLG2	-1.61684	-1.73432	-0.214422	-0.67051
		RockBream_ISO055192	K05546	turquoise	GANAB	Neutral alpha-glucosidase AB	Q14697	1.17018	1.20331	-0.0566568	-0.000999535
		RockBream_ISO057338	K13984	turquoise	Txndc5	Thioredoxin domain-containing protein 5	Q91W90	2.31545	1.93406	0.112368	0.437718
		RockBream_ISO057350	K14000	turquoise	Rrbp1	Ribosome-binding protein 1	Q99PL5	2.70791	2.41824	0.0949025	1.13735
		RockBream_ISO060182	K10082	turquoise	LMAN2	Vesicular integral-membrane protein VIP36	P49256	1.03733	0.88244	-0.169835	-0.0928832
Metabolism
	Carbohydrate metabolism
	00010 Glycolysis / Gluconeogenesis [PATH:ko00010]
		RockBream_ISO025563	K00850	blue	PFKM	ATP-dependent 6-phosphofructokinase, muscle type {ECO:0000255|HAMAP-Rule:MF_03184}	Q867C9	-5.18229	-4.12003	-1.32209	-1.84898
		RockBream_ISO057316	K00850	turquoise	PFKL	ATP-dependent 6-phosphofructokinase, liver type {ECO:0000255|HAMAP-Rule:MF_03184}	P17858	1.84878	1.29145	0.0490821	0.701801
		RockBream_ISO022445	K00850	turquoise	PFKP	ATP-dependent 6-phosphofructokinase, platelet type {ECO:0000255|HAMAP-Rule:MF_03184}	Q01813	2.07549	2.33543	0.814063	0.964811
		RockBream_ISO056726	K00850	turquoise	PFKP	ATP-dependent 6-phosphofructokinase, platelet type {ECO:0000255|HAMAP-Rule:MF_03184}	Q01813	3.03139	3.00204	1.61955	1.16887
		RockBream_ISO002148	K00128	brown	ALDH2	Aldehyde dehydrogenase, mitochondrial	P05091	-0.406657	-0.47817	-0.0879923	-0.0983016
		RockBream_ISO059481	K00016	green	ldhc	L-lactate dehydrogenase C chain	Q06176	-1.27398	-1.6453	0.144545	0.217941
		RockBream_ISO054551	K00844	turquoise	HK2	Hexokinase-2	Q1W674	0.550262	0.876246	-0.27254	-0.246868
		RockBream_ISO033538	K00844	turquoise	Hk2	Hexokinase-2	O08528	0.577904	0.385265	-0.239532	-0.078367
		RockBream_ISO010788	K01810	turquoise	GPI	Glucose-6-phosphate isomerase	P08059	1.43042	1.86182	0.0173157	0.249972
		RockBream_ISO009673	K01810	turquoise	GPI	Glucose-6-phosphate isomerase	Q3ZBD7	1.18689	1.46777	0.231975	-0.572861
		RockBream_ISO010569	K01810	turquoise	GPI	Glucose-6-phosphate isomerase	Q3ZBD7	1.0565	0.873963	0.385763	-0.151564
		RockBream_ISO010170	K01623	turquoise	aldocb	Fructose-bisphosphate aldolase C-B	Q8JH70	2.90836	3.15718	0.559304	0.581252
		RockBream_ISO036729	K10705	turquoise	gapdh-2	Glyceraldehyde-3-phosphate dehydrogenase 2	Q5MJ86	2.02166	1.80679	0.426909	0.099715
		RockBream_ISO025617	K10705	turquoise	gapdh-2	Glyceraldehyde-3-phosphate dehydrogenase 2	Q5MJ86	2.49502	2.37997	0.805829	0.456511
		RockBream_ISO026924	K00927	turquoise	Pgk1	Phosphoglycerate kinase 1	P16617	1.96145	1.73486	0.617525	0.224705
		RockBream_ISO000388	K01834	turquoise	PGAM1	Phosphoglycerate mutase 1	Q5ZLN1	1.951	2.09035	0.557229	0.464356
		RockBream_ISO000535	K01834	turquoise	PGAM1	Phosphoglycerate mutase 1	Q5ZLN1	2.73704	2.95099	1.68061	0.689578
		RockBream_ISO014367	K01834	turquoise	PGAM1	Phosphoglycerate mutase 1	Q5ZLN1	2.26793	2.05628	0.993883	0.277452
		RockBream_ISO000373	K01689	turquoise	ENO1	Alpha-enolase	P51913	0.674226	0.816338	0.179009	-0.15557
		RockBream_ISO013630	K01689	turquoise	ENO1	Alpha-enolase	P51913	1.40974	1.50077	0.109304	0.313714
		RockBream_ISO033603	K01689	turquoise	ENO1	Alpha-enolase {ECO:0000250|UniProtKB:P04764}	I0J1J1	1.66008	1.83615	0.246947	0.0932773
		RockBream_ISO029821	K00873	turquoise	PKM	Pyruvate kinase PKM	P00548	2.72268	2.65092	0.469967	0.490658
		RockBream_ISO034891	K00873	turquoise	PKM	Pyruvate kinase PKM	P00548	2.19911	1.88468	0.623508	0.392719
		RockBream_ISO001071	K00161	turquoise	PDHA1	Pyruvate dehydrogenase E1 component subunit alpha, somatic form, mitochondrial	P29804	1.99464	1.74424	0.50672	0.502344
		RockBream_ISO022306	K00161	turquoise	PDHA1	Pyruvate dehydrogenase E1 component subunit alpha, somatic form, mitochondrial	P29804	0.966369	0.924825	-0.203826	-0.703483
		RockBream_ISO000206	K13997	turquoise	Pdhx	Pyruvate dehydrogenase protein X component, mitochondrial	Q8BKZ9	1.30121	1.26705	0.070655	0.210873
		RockBream_ISO006327	K13997	turquoise	Pdhx	Pyruvate dehydrogenase protein X component, mitochondrial	Q8BKZ9	1.17371	1.30749	-0.184991	0.0698662
		RockBream_ISO049774	K00128	turquoise	ALDH16A1	Aldehyde dehydrogenase family 16 member A1	A6QR56	1.36541	1.08419	-0.275925	-0.186468
		RockBream_ISO051090	K00128	turquoise	ALDH16A1	Aldehyde dehydrogenase family 16 member A1	A6QR56	1.83716	1.46502	0.484908	0.431875
		RockBream_ISO054691	K00128	turquoise	ALDH16A1	Aldehyde dehydrogenase family 16 member A1	A6QR56	1.32298	1.2451	-0.293816	0.0628313
		RockBream_ISO000390	K14085	turquoise	ALDH7A1	Alpha-aminoadipic semialdehyde dehydrogenase	Q2KJC9	0.657993	0.745475	-0.0753758	-0.139768
		RockBream_ISO024370	K01895	turquoise	ACSS2	Acetyl-coenzyme A synthetase, cytoplasmic	Q9NR19	0.958293	0.813152	0.341254	-0.00438701
		RockBream_ISO057843	K01895	turquoise	Acss2	Acetyl-coenzyme A synthetase, cytoplasmic	Q9QXG4	0.735725	0.617403	0.0611784	-0.11971
		RockBream_ISO052672	K15779	turquoise	PGM2	Phosphoglucomutase-2	Q96G03	2.01778	1.97232	0.254593	0.958073
		RockBream_ISO035115	K01084	turquoise	g6pc3	Glucose-6-phosphatase 3	A1A5Z0	1.35137	1.45471	0.340479	0.162942
		RockBream_ISO029851	K08074	turquoise	Adpgk	ADP-dependent glucokinase	Q8VDL4	2.01954	2.64546	0.837496	1.44638
		RockBream_ISO054224	K08074	turquoise	Adpgk	ADP-dependent glucokinase	Q8VDL4	0.578499	0.620278	-0.382898	0.0941953
		RockBream_ISO030497	K08074	turquoise	Adpgk	ADP-dependent glucokinase	Q8VDL4	1.25482	1.11726	-0.222222	-0.381285
		RockBream_ISO033431	K08074	turquoise	ADPGK	ADP-dependent glucokinase	Q9BRR6	0.913148	0.991768	-0.0919694	-0.145965
	00020 Citrate cycle (TCA cycle) [PATH:ko00020]
		RockBream_ISO005970	K01647	turquoise	cs	Citrate synthase, mitochondrial	Q6S9V8	1.22984	1.01384	-0.53163	-0.312032
		RockBream_ISO023493	K01647	turquoise	cs	Citrate synthase, mitochondrial	Q6S9V7	1.08088	1.80084	-0.448376	0.0601458
		RockBream_ISO050776	K01648	turquoise	Acly	ATP-citrate synthase	Q91V92	1.02218	0.767446	0.365871	0.0324832
		RockBream_ISO051117	K01681	turquoise	Aco2	Aconitate hydratase, mitochondrial	Q9ER34	2.65329	2.42511	0.138418	0.374013
		RockBream_ISO057245	K01681	turquoise	Aco1	Cytoplasmic aconitate hydratase	P28271	1.1958	1.27864	0.52635	-0.247672
		RockBream_ISO001998	K00031	turquoise	IDH2	Isocitrate dehydrogenase [NADP, mitochondrial	Q4R502	1.68117	1.9624	0.189754	0.129544
		RockBream_ISO000297	K00031	turquoise	IDH2	Isocitrate dehydrogenase [NADP, mitochondrial	Q04467	1.88928	1.75774	0.318349	0.105098
		RockBream_ISO011959	K00031	turquoise	IDH1	Isocitrate dehydrogenase [NADP cytoplasmic	Q5R9C5	1.9727	1.85924	1.14049	-0.299667
		RockBream_ISO013375	K00030	turquoise	Idh3g	Isocitrate dehydrogenase [NAD subunit gamma 1, mitochondrial	P41565	1.11442	1.19894	-0.0274023	-0.118941
		RockBream_ISO000229	K00030	turquoise	Idh3a	Isocitrate dehydrogenase [NAD subunit alpha, mitochondrial	Q9D6R2	1.30224	1.23218	0.253912	-0.000967692
		RockBream_ISO067358	K00164	turquoise	OGDH	2-oxoglutarate dehydrogenase, mitochondrial	Q60HE2	1.06649	0.890809	-0.173818	-0.107956
		RockBream_ISO047834	K00164	turquoise	ogdhl	2-oxoglutarate dehydrogenase-like, mitochondrial	Q68EW0	1.07089	1.00683	-0.134618	-0.127771
		RockBream_ISO000193	K00658	turquoise	Dlst	Dihydrolipoyllysine-residue succinyltransferase component of 2-oxoglutarate dehydrogenase complex, mitochondrial	Q01205	0.851815	0.921825	0.0216718	0.0947202
		RockBream_ISO001092	K00658	turquoise	dlst	Dihydrolipoyllysine-residue succinyltransferase component of 2-oxoglutarate dehydrogenase complex, mitochondrial	Q90512	1.14973	0.996859	-0.0248744	0.354381
		RockBream_ISO009392	K01899	turquoise	Suclg1	Succinyl-CoA ligase [ADP/GDP-forming subunit alpha, mitochondrial	Q9WUM5	1.12536	1.15784	0.163907	0.205885
		RockBream_ISO051350	K01900	turquoise	SUCLA2	Succinyl-CoA ligase [ADP-forming subunit beta, mitochondrial	Q148D5	1.21832	1.08522	0.0217713	-0.0121848
		RockBream_ISO006841	K00234	turquoise	sdha	Succinate dehydrogenase [ubiquinone flavoprotein subunit, mitochondrial	Q7ZVF3	0.894391	0.746992	0.209928	0.125103
		RockBream_ISO003448	K00235	turquoise	sdhb	Succinate dehydrogenase [ubiquinone iron-sulfur subunit, mitochondrial	A5PL98	0.89989	0.877822	0.012421	0.00228072
		RockBream_ISO006755	K00236	turquoise	SDHC	Succinate dehydrogenase cytochrome b560 subunit, mitochondrial	P70097	0.940376	0.945713	-0.00883467	0.104278
		RockBream_ISO000321	K00237	turquoise	sdhdb	Succinate dehydrogenase [ubiquinone cytochrome b small subunit B, mitochondrial	Q68FN7	0.885493	0.869222	-0.0468505	-0.0398701
		RockBream_ISO012705	K01679	turquoise	fh	Fumarate hydratase, mitochondrial	Q7SX99	1.10593	1.15995	-0.0600292	-0.222756
		RockBream_ISO000125	K01679	turquoise	fh	Fumarate hydratase, mitochondrial	Q7SX99	1.261	1.49117	0.230712	-0.0854343
		RockBream_ISO006578	K00025	turquoise	MDH1	Malate dehydrogenase, cytoplasmic	Q5ZME2	1.31343	1.29333	0.278467	-0.0164181
		RockBream_ISO000379	K00026	turquoise	MDH2	Malate dehydrogenase, mitochondrial	P40926	1.29461	1.13596	-0.247523	0.150016
		RockBream_ISO024855	K01958	turquoise	PC	Pyruvate carboxylase, mitochondrial	Q29RK2	1.56671	1.24919	0.0725649	0.00482163
		RockBream_ISO062278	K01958	turquoise	PC	Pyruvate carboxylase, mitochondrial	Q29RK2	1.5196	1.15164	0.0682197	0.156538
		RockBream_ISO061870	K01958	turquoise	Pc	Pyruvate carboxylase, mitochondrial	P52873	1.26895	1.04992	-0.0665878	0.0328815
		RockBream_ISO001071	K00161	turquoise	PDHA1	Pyruvate dehydrogenase E1 component subunit alpha, somatic form, mitochondrial	P29804	1.99464	1.74424	0.50672	0.502344
		RockBream_ISO022306	K00161	turquoise	PDHA1	Pyruvate dehydrogenase E1 component subunit alpha, somatic form, mitochondrial	P29804	0.966369	0.924825	-0.203826	-0.703483
		RockBream_ISO000206	K13997	turquoise	Pdhx	Pyruvate dehydrogenase protein X component, mitochondrial	Q8BKZ9	1.30121	1.26705	0.070655	0.210873
		RockBream_ISO006327	K13997	turquoise	Pdhx	Pyruvate dehydrogenase protein X component, mitochondrial	Q8BKZ9	1.17371	1.30749	-0.184991	0.0698662
Cellular processes
	Cell growth and death
	04210 Apoptosis [PATH:ko04210]
		RockBream_ISO023244	K04722	blue	Tnfrsf26	Tumor necrosis factor receptor superfamily member 26	P83626	-2.59161	-2.31744	-0.281423	-0.862066
		RockBream_ISO022365	K04722	blue	Tnfrsf26	Tumor necrosis factor receptor superfamily member 26	P83626	-2.80533	-2.05438	0.0994616	-1.10209
		RockBream_ISO055867	K06114	blue	SPTAN1	Spectrin alpha chain, non-erythrocytic 1	P07751	-1.09081	-1.07119	-0.113605	-0.53529
		RockBream_ISO055067	K01367	blue	CAPN1	Calpain-1 catalytic subunit	Q9GLG2	-1.61684	-1.73432	-0.214422	-0.67051
		RockBream_ISO028980	K04426	blue	Map3k5	Mitogen-activated protein kinase kinase kinase 5	O35099	-1.02437	-1.00063	-0.139871	-0.369457
		RockBream_ISO053756	K04426	blue	MAP3K5	Mitogen-activated protein kinase kinase kinase 5	Q99683	-1.18765	-1.19334	-0.266024	-0.317448
		RockBream_ISO024394	K04426	blue	Map3k5	Mitogen-activated protein kinase kinase kinase 5	O35099	-1.07281	-1.1128	-0.150207	-0.688668
		RockBream_ISO063771	K02649	blue	PIK3R3	Phosphatidylinositol 3-kinase regulatory subunit gamma	O46404	-0.991996	-1.13005	-0.453735	-0.432226
		RockBream_ISO023760	K08852	brown	ppk4	Serine/threonine-protein kinase ppk4	O94537	-1.14371	-0.829233	0.0819777	0.198753
		RockBream_ISO062769	K04958	brown	ITPR1	Inositol 1,4,5-trisphosphate receptor type 1	Q14643	-1.36894	-1.09452	-0.209	0.0241227
		RockBream_ISO011117	K01373	brown	CTSF	Cathepsin F	Q9UBX1	-1.90436	-2.2195	-0.11117	-0.210443
		RockBream_ISO030368	K04570	brown	BCL2L1	Bcl-2-like protein 1	O77737	-2.12727	-1.5207	-0.501074	-0.518228
		RockBream_ISO013984	K16943	green	SEPT4	Septin-4	O43236	-1.44061	-1.20983	-0.0389342	0.170905
		RockBream_ISO053501	K06276	greenyellow	Pdpk1	3-phosphoinositide-dependent protein kinase 1	O55173	0.50532	0.133945	0.11231	-0.141581
		RockBream_ISO057214	K12641	magenta	LMNA	Prelamin-A/C	P02545	-1.97148	-1.34293	0.0495237	0.232708
		RockBream_ISO035693	K01366	purple	CTSH	Pro-cathepsin H	O46427	-1.71667	-2.47804	-0.784489	-1.29637
		RockBream_ISO026473	K00922	purple	PIK3CD	Phosphatidylinositol 4,5-bisphosphate 3-kinase catalytic subunit delta isoform	O00329	-0.880561	-0.642856	-0.25355	-0.256538
		RockBream_ISO046307	K04958	red	ITPR1	Inositol 1,4,5-trisphosphate receptor type 1	Q14643	-1.45943	-0.926682	-0.0971612	-0.111427
		RockBream_ISO063878	K04958	red	Itpr1	Inositol 1,4,5-trisphosphate receptor type 1	P29994	-1.51271	-1.05424	-0.0939778	0.0208714
		RockBream_ISO048763	K01366	red	CTSH	Pro-cathepsin H	Q3T0I2	-1.63231	-0.973898	0.501569	-0.110444
		RockBream_ISO033243	K04735	red	Rela	Transcription factor p65	Q04207	-0.460593	-0.698273	0.132655	-0.30126
		RockBream_ISO007796	K03171	turquoise	tradd	Tumor necrosis factor receptor type 1-associated DEATH domain protein	Q1M161	0.21637	0.29589	-0.327167	-0.167771
		RockBream_ISO003192	K04398	turquoise	Q9JHX4_RAT	None	Q9JHX4	0.621474	0.655546	-0.491365	0.0280881
		RockBream_ISO046779	K04396	turquoise	Casp6	Caspase-6	O35397	1.50893	1.21992	-0.221068	0.021417
		RockBream_ISO018528	K02187	turquoise	CASP3	Caspase-3	Q60431	2.70288	2.48206	0.535729	0.675574
		RockBream_ISO045470	K02187	turquoise	CASP3	Caspase-3	Q60431	1.77641	1.52504	0.0228636	-1.29129
		RockBream_ISO000331	K02159	turquoise	BAX	Apoptosis regulator BAX	O02703	1.33538	0.845265	-0.301807	0.295709
		RockBream_ISO001847	K02159	turquoise	BAX	Apoptosis regulator BAX	O02703	0.409112	0.422474	-0.100388	0.169188
		RockBream_ISO007065	K02159	turquoise	BAX	Apoptosis regulator BAX	Q07812	0.711576	0.651944	-0.101724	-0.0852277
		RockBream_ISO029037	K02159	turquoise	BAX	Apoptosis regulator BAX	O02703	0.416922	0.461159	-0.0187061	-0.0629882
		RockBream_ISO004760	K08669	turquoise	HTRA2	Serine protease HTRA2, mitochondrial	A0JNK3	0.690545	0.517476	0.00513542	-0.206972
		RockBream_ISO001179	K08738	turquoise	cyc	Cytochrome c	Q6IQM2	2.57428	2.5551	-0.330327	0.419684
		RockBream_ISO066878	K02084	turquoise	apaf1	Apoptotic protease-activating factor 1	Q9I9H8	1.12286	0.834257	0.294132	0.243854
		RockBream_ISO067524	K02084	turquoise	apaf1	Apoptotic protease-activating factor 1	Q9I9H8	1.03804	0.829557	0.345421	0.108301
		RockBream_ISO054024	K04399	turquoise	Casp9	Caspase-9	Q8C3Q9	1.79927	1.6552	0.464979	0.773799
		RockBream_ISO039832	K07818	turquoise	HV03_CARAU	Ig heavy chain V region 3	P19180	2.82172	2.49249	-0.134308	0.287247
		RockBream_ISO000209	K07374	turquoise	Tuba1c	Tubulin alpha-1C chain	P68373	1.03697	1.17786	0.589484	-0.07575
		RockBream_ISO002221	K07374	turquoise	TBA_ONCKE	Tubulin alpha chain	P30436	0.512657	0.720399	-0.0300206	-0.219489
		RockBream_ISO001990	K07374	turquoise	TBA_TORMA	Tubulin alpha chain	P36220	0.624246	1.05099	0.131098	-0.412441
		RockBream_ISO026892	K07374	turquoise	Tuba1a	Tubulin alpha-1A chain	P68370	0.68506	0.923267	0.189366	-0.492325
		RockBream_ISO009522	K02539	turquoise	MCL1	Induced myeloid leukemia cell differentiation protein Mcl-1 homolog	Q8HYS5	1.77857	1.90223	1.20324	0.663509
		RockBream_ISO014256	K05692	turquoise	actb	Actin, cytoplasmic 1	P68143	0.565616	0.963814	-0.349544	-0.213934
		RockBream_ISO050765	K05692	turquoise	actb	Actin, cytoplasmic 1	P68143	0.854917	0.857485	0.0131613	0.205556
		RockBream_ISO063588	K05692	turquoise	actb	Actin, cytoplasmic 1	P68143	1.28523	1.5933	0.280143	0.0037974
		RockBream_ISO044158	K07611	turquoise	Lmnb2	Lamin-B2	P21619	1.02854	0.907	0.110497	-0.253504
		RockBream_ISO004995	K07611	turquoise	LMNB1	Lamin-B1	P20700	0.38363	0.209206	-0.459426	-0.196678
		RockBream_ISO022718	K07611	turquoise	LMNB2	Lamin-B2	Q03252	0.795769	0.94537	-0.335144	-0.437421
		RockBream_ISO022687	K10798	turquoise	PARP2	Poly [ADP-ribose polymerase 2	Q9UGN5	1.10101	1.22094	0.198474	0.308179
		RockBream_ISO052325	K10798	turquoise	PARP1	Poly [ADP-ribose polymerase 1	P26446	0.771363	0.88825	-0.116393	-0.364503
		RockBream_ISO055257	K10798	turquoise	PARP1	Poly [ADP-ribose polymerase 1	P26446	0.841298	1.06349	-0.0838189	-0.652811
		RockBream_ISO023335	K02310	turquoise	Dffa	DNA fragmentation factor subunit alpha	O54786	0.595359	0.528117	-0.628705	-0.297207
		RockBream_ISO027082	K04727	turquoise	Aifm1	Apoptosis-inducing factor 1, mitochondrial	Q9JM53	2.90376	2.9521	-0.188349	-0.622733
		RockBream_ISO030330	K04727	turquoise	Aifm1	Apoptosis-inducing factor 1, mitochondrial	Q9JM53	0.677948	0.941149	-0.0158795	-0.16893
		RockBream_ISO032820	K04727	turquoise	Aifm1	Apoptosis-inducing factor 1, mitochondrial	Q9JM53	1.35372	1.07999	0.335526	-0.265589
		RockBream_ISO034288	K08860	turquoise	-	PREDICTED: eukaryotic translation initiation factor 2-alpha kinase 3 [Stegastes partitus	NR 657553937	0.316553	0.557217	0.00577036	-0.119171
		RockBream_ISO024698	K03237	turquoise	EIF2S1	Eukaryotic translation initiation factor 2 subunit 1	Q5ZLX2	0.603559	0.505966	-0.112702	-0.0491712
		RockBream_ISO005744	K01371	turquoise	CTSK	Cathepsin K	Q9GLE3	0.26109	0.399767	-0.0187463	-0.165998
		RockBream_ISO007240	K01365	turquoise	CTSL	Cathepsin L1	Q9GKL8	2.67146	2.60436	-0.0574952	0.449145
		RockBream_ISO012549	K16341	turquoise	-	PREDICTED: bcl-2-like protein 11 [Larimichthys crocea	NR 734619447	1.52221	1.58887	0.195136	0.349984
		RockBream_ISO053545	K00922	turquoise	PIK3CB	Phosphatidylinositol 4,5-bisphosphate 3-kinase catalytic subunit beta isoform	P42338	1.09763	1.46166	0.507046	0.255926
		RockBream_ISO054747	K04456	turquoise	AKT2	RAC-beta serine/threonine-protein kinase	P31751	0.429797	0.44254	0.124825	-0.151432
		RockBream_ISO025752	K04456	turquoise	AKT2	RAC-beta serine/threonine-protein kinase	P31751	0.239554	0.296772	-0.499837	-0.50246
		RockBream_ISO026863	K04456	turquoise	AKT2	RAC-beta serine/threonine-protein kinase	P31751	0.90915	0.714023	-0.210292	-0.189692
		RockBream_ISO029785	K02833	turquoise	KRAS	GTPase KRas	P79800	0.264618	0.361163	0.0280835	-0.152253
		RockBream_ISO035870	K07827	turquoise	HRAS	GTPase HRas	P08642	0.814878	0.691082	0.103958	-0.151639
Organismal systems
	Immune system
	04611 Platelet activation [PATH:ko04611]
		RockBream_ISO022525	K06269	blue	ppp1cb	Serine/threonine-protein phosphatase PP1-beta catalytic subunit	Q5I085	-1.75376	-1.71485	-0.0662982	-0.731973
		RockBream_ISO010516	K03905	blue	fgg	Fibrinogen gamma chain	P17634	-4.50977	-3.77127	0.323884	-1.19601
		RockBream_ISO055921	K06236	blue	COL1A1	Collagen alpha-1(I) chain	P02457	-4.22214	-3.10218	-0.156056	-0.959224
		RockBream_ISO033181	K06236	blue	COL1A1	Collagen alpha-1(I) chain	P02457	-3.88908	-3.13184	-0.200881	-0.837406
		RockBream_ISO063771	K02649	blue	PIK3R3	Phosphatidylinositol 3-kinase regulatory subunit gamma	O46404	-0.991996	-1.13005	-0.453735	-0.432226
		RockBream_ISO002091	K06263	blue	-	PREDICTED: platelet glycoprotein IX-like [Larimichthys crocea]	NR 734599988	-1.81829	-1.87925	0.216404	-0.374922
		RockBream_ISO049835	K16056	brown	orai1	Calcium release-activated calcium channel protein 1	Q6TLE6	-0.765318	-0.459112	0.219948	0.373209
		RockBream_ISO062769	K04958	brown	ITPR1	Inositol 1,4,5-trisphosphate receptor type 1	Q14643	-1.36894	-1.09452	-0.209	0.0241227
		RockBream_ISO042927	K08042	brown	Adcy2	Adenylate cyclase type 2	Q80TL1	-2.097	-2.05501	-0.0395504	0.302681
		RockBream_ISO001492	K08042	brown	Adcy2	Adenylate cyclase type 2	Q80TL1	-2.13544	-2.05461	0.0668813	0.13451
		RockBream_ISO060874	K08042	brown	ADCY2	Adenylate cyclase type 2	Q08462	-2.31713	-2.18196	0.0306691	0.124929
		RockBream_ISO038826	K08049	brown	adcy9	Adenylate cyclase type 9	P98999	-1.82865	-1.99104	-0.425011	-0.409472
		RockBream_ISO008875	K06236	brown	col1a2	Collagen alpha-2(I) chain	O93484	-5.47644	-4.21038	-0.194661	-0.859114
		RockBream_ISO050452	K04441	brown	mapk14b	Mitogen-activated protein kinase 14B	Q9I958	-0.633799	-0.799159	0.0369484	0.0780691
		RockBream_ISO043073	K06270	green	PPP1R12A	Protein phosphatase 1 regulatory subunit 12A	O14974	-0.622933	-1.03001	0.00312393	0.272866
		RockBream_ISO016523	K04634	green	GNAQ	Guanine nucleotide-binding protein G(q) subunit alpha	Q2PKF4	-1.81118	-1.25268	0.160216	0.512877
		RockBream_ISO039510	K06271	green	TLN2	Talin-2	Q9Y4G6	-1.93142	-2.52252	-0.52029	-0.239021
		RockBream_ISO050568	K08046	green	ADCY5	Adenylate cyclase type 5	P40144	-1.24769	-1.37704	0.00161033	0.110198
		RockBream_ISO049945	K12319	green	Gucy1b3	Guanylate cyclase soluble subunit beta-1	P20595	-2.66541	-2.63341	-0.727156	-0.308604
		RockBream_ISO066556	K07376	green	Prkg1	cGMP-dependent protein kinase 1	P0C605	-2.06302	-1.89673	-0.539495	-0.159556
		RockBream_ISO005476	K03914	magenta	F2R	Proteinase-activated receptor 1	P25116	-2.26784	-0.48659	0.931702	0.837824
		RockBream_ISO052616	K17388	magenta	ROCK2	Rho-associated protein kinase 2	Q28021	-1.02932	-0.758482	0.287834	0.490261
		RockBream_ISO031001	K00907	magenta	MYLK	Myosin light chain kinase, smooth muscle	P29294	-1.41549	-0.826279	0.316704	0.604674
		RockBream_ISO025293	K04270	magenta	P2RY1	P2Y purinoceptor 1	P34996	-3.55349	-2.2468	-0.241539	0.00097898
		RockBream_ISO016223	K04270	magenta	P2RY1	P2Y purinoceptor 1	P47900	-2.39945	-1.74797	0.0766047	0.196205
		RockBream_ISO030717	K05858	magenta	PLCB3	1-phosphatidylinositol 4,5-bisphosphate phosphodiesterase beta-3	Q01970	-1.53221	-0.859567	0.471157	0.413664
		RockBream_ISO013214	K12361	magenta	Rasgrp2	RAS guanyl-releasing protein 2	P0C643	-2.54727	-1.8857	0.285686	0.357277
		RockBream_ISO023674	K06476	magenta	ITGA2B	Integrin alpha-IIb	P08514	-2.88181	-1.4049	0.668335	0.634372
		RockBream_ISO038373	K06476	magenta	ITGA2B	Integrin alpha-IIb	P08514	-4.3605	-1.9667	0.61984	0.779828
		RockBream_ISO035817	K06260	magenta	Gp5	Platelet glycoprotein V	O08770	-3.32073	-1.4672	0.438945	0.267498
		RockBream_ISO033115	K06261	magenta	GP1BA	Platelet glycoprotein Ib alpha chain	P07359	-3.07654	-1.48611	0.573487	0.483922
		RockBream_ISO007558	K04441	magenta	mapk12	Mitogen-activated protein kinase 12	O42376	-0.783211	-0.620007	0.0570315	0.218143
		RockBream_ISO024724	K08508	magenta	Snap23	Synaptosomal-associated protein 23	O70377	-0.846486	-1.27745	0.207788	0.285772
		RockBream_ISO034085	K04634	pink	Gnaq	Guanine nucleotide-binding protein G(q) subunit alpha	P21279	-0.772737	-1.20483	-0.354465	0.0344949
		RockBream_ISO027257	K04632	pink	gnas	Guanine nucleotide-binding protein G(s) subunit alpha	P24799	-0.158858	-0.118623	-0.175323	0.184487
		RockBream_ISO000833	K05855	purple	SYK	Tyrosine-protein kinase SYK	P43405	-1.01086	-0.821747	-0.590889	-0.686742
		RockBream_ISO026473	K00922	purple	PIK3CD	Phosphatidylinositol 4,5-bisphosphate 3-kinase catalytic subunit delta isoform	O00329	-0.880561	-0.642856	-0.25355	-0.256538
		RockBream_ISO055272	K07370	purple	BTK	Tyrosine-protein kinase BTK	Q06187	-1.10961	-1.15866	0.493275	-0.233623
		RockBream_ISO046307	K04958	red	ITPR1	Inositol 1,4,5-trisphosphate receptor type 1	Q14643	-1.45943	-0.926682	-0.0971612	-0.111427
		RockBream_ISO063878	K04958	red	Itpr1	Inositol 1,4,5-trisphosphate receptor type 1	P29994	-1.51271	-1.05424	-0.0939778	0.0208714
		RockBream_ISO019611	K12361	red	Rasgrp2	RAS guanyl-releasing protein 2	P0C643	-3.30539	-2.39614	0.617991	0.0197546
		RockBream_ISO023164	K04630	red	GNAI2	Guanine nucleotide-binding protein G(i) subunit alpha-2	P04899	-3.68511	-2.12478	0.394071	-0.185842
		RockBream_ISO030364	K06274	red	VASP	Vasodilator-stimulated phosphoprotein	Q2TA49	-1.60178	-1.86918	0.0346611	-0.169598
		RockBream_ISO032607	K07361	red	-	PREDICTED: lymphocyte cytosolic protein 2-like [Larimichthys crocea	NR 734644426	-0.609543	-0.499949	0.197226	0.180137
		RockBream_ISO026876	K00509	red	PTGS1	Prostaglandin G/H synthase 1	P05979	-3.94807	-2.05502	-0.172312	-0.296597
		RockBream_ISO000119	K04513	turquoise	Rhoa	Transforming protein RhoA	P61589	0.785643	0.844014	0.159505	7.73e-05
		RockBream_ISO000160	K06269	turquoise	ppp1cc	Serine/threonine-protein phosphatase PP1-gamma catalytic subunit {ECO:0000250|UniProtKB:P36873}	Q6NVU2	0.785509	0.890215	0.14427	0.0319062
		RockBream_ISO012172	K06269	turquoise	ppp1cc	Serine/threonine-protein phosphatase PP1-gamma catalytic subunit {ECO:0000250|UniProtKB:P36873}	Q6NVU2	0.94978	0.61684	0.293037	0.214428
		RockBream_ISO000365	K06269	turquoise	ppp1cc	Serine/threonine-protein phosphatase PP1-gamma catalytic subunit {ECO:0000250|UniProtKB:P36873}	Q6NVU2	0.74048	0.536365	-0.020411	-0.0982667
		RockBream_ISO013456	K06269	turquoise	ppp1cc	Serine/threonine-protein phosphatase PP1-gamma catalytic subunit {ECO:0000250|UniProtKB:P36873}	Q6NVU2	0.409305	0.412239	0.0152922	0.0931248
		RockBream_ISO006066	K04353	turquoise	rap1b	Ras-related protein Rap-1b	Q640R7	1.13559	1.418	0.660397	0.181723
		RockBream_ISO000402	K04353	turquoise	rap1b	Ras-related protein Rap-1b	Q640R7	0.899815	0.826039	0.0607016	-0.0843387
		RockBream_ISO014256	K05692	turquoise	actb	Actin, cytoplasmic 1	P68143	0.565616	0.963814	-0.349544	-0.213934
		RockBream_ISO050765	K05692	turquoise	actb	Actin, cytoplasmic 1	P68143	0.854917	0.857485	0.0131613	0.205556
		RockBream_ISO063588	K05692	turquoise	actb	Actin, cytoplasmic 1	P68143	1.28523	1.5933	0.280143	0.0037974
		RockBream_ISO053545	K00922	turquoise	PIK3CB	Phosphatidylinositol 4,5-bisphosphate 3-kinase catalytic subunit beta isoform	P42338	1.09763	1.46166	0.507046	0.255926
		RockBream_ISO056158	K07361	turquoise	Lcp2	Lymphocyte cytosolic protein 2	Q60787	0.519541	0.505912	0.129086	-0.116186
		RockBream_ISO054747	K04456	turquoise	AKT2	RAC-beta serine/threonine-protein kinase	P31751	0.429797	0.44254	0.124825	-0.151432
		RockBream_ISO025752	K04456	turquoise	AKT2	RAC-beta serine/threonine-protein kinase	P31751	0.239554	0.296772	-0.499837	-0.50246
		RockBream_ISO026863	K04456	turquoise	AKT2	RAC-beta serine/threonine-protein kinase	P31751	0.90915	0.714023	-0.210292	-0.189692
	Protein families: signaling and cellular processes
	04054 Pattern recognition receptors [BR:ko04054]
		RockBream_ISO024354	K06560	green	MRC2	C-type mannose receptor 2	Q9UBG0	-1.64813	-1.55514	-0.301848	0.017989
		RockBream_ISO041294	K06560	green	MRC2	C-type mannose receptor 2	Q9UBG0	-1.91954	-1.7975	-0.628394	-0.0519086
		RockBream_ISO055664	K20865	magenta	NLRP12	NACHT, LRR and PYD domains-containing protein 12	P59046	-4.57388	-2.93443	0.272895	0.118541
		RockBream_ISO054530	K20865	magenta	Rnh1	Ribonuclease inhibitor	Q91VI7	-0.896863	-0.769561	0.330594	0.507442
		RockBream_ISO052063	K05404	purple	TLR7	Toll-like receptor 7	Q9NYK1	-3.16662	-2.27484	-0.227633	-0.510674
		RockBream_ISO055388	K10161	purple	TLR9	Toll-like receptor 9	Q9NR96	-3.35918	-2.81534	-0.467964	-1.0427
		RockBream_ISO052572	K22614	purple	NLRC3	Protein NLRC3	Q7RTR2	-2.45682	-2.22046	-0.14096	-0.244218
		RockBream_ISO035146	K08727	red	Nod1	Nucleotide-binding oligomerization domain-containing protein 1	Q8BHB0	-1.13753	-0.997083	0.48468	0.0686284
		RockBream_ISO050950	K08060	red	Ciita	MHC class II transactivator	P79621	-2.71713	-2.56045	-0.167226	-0.205454
	Immune system
	04612 Antigen processing and presentation [PATH:ko04612]
		RockBream_ISO051992		grey	H2-L	H-2 class I histocompatibility antigen, L-D alpha chain	P01897	-3.44159	-3.77056	-0.138389	-0.694967
		RockBream_ISO007407	K06751	grey	Mr1	Major histocompatibility complex class I-related gene protein	O19477	-3.69361	-2.86125	0.603672	0.338568
		RockBream_ISO003753	K06752	brown	HLA-DRB1	HLA class II histocompatibility antigen, DRB1-3 chain	P01912	-3.10838	-2.30087	-0.26597	-0.23906
		RockBream_ISO057011	K06752	brown	Mamu-DRA	Mamu class II histocompatibility antigen, DR alpha chain	Q30631	-3.27974	-2.76369	-0.20916	-0.337742
		RockBream_ISO042772	K08058	greenyellow	Tapbp	Tapasin	Q9R233	1.19655	0.628551	-0.266543	0.442567
		RockBream_ISO047201	K05870	pink	CREB1	Cyclic AMP-responsive element-binding protein 1	P27925	-1.26453	-1.69728	-1.09257	0.120316
		RockBream_ISO029396	K08066	pink	Nfyc	Nuclear transcription factor Y subunit gamma	P70353	-0.747038	-0.416869	-0.286808	0.17913
		RockBream_ISO009900	K10785	purple	IGLL5	Immunoglobulin lambda-like polypeptide 5	B9A064	-0.72063	-1.33301	-0.0131604	-0.674063
		RockBream_ISO049494	K06752	purple	H2-Ab1	H-2 class II histocompatibility antigen, A-S beta chain	P06345	-4.05066	-3.63556	-0.0654306	-0.700167
		RockBream_ISO014861	K08059	red	IFI30	Gamma-interferon-inducible lysosomal thiol reductase	A6QPN6	-2.30743	-1.7085	0.0479126	-0.258479
		RockBream_ISO004845	K06752	red	HB2D_CANFA	DLA class II histocompatibility antigen, DR-1 beta chain	P18470	-2.19406	-1.21533	-0.212965	-0.328111
		RockBream_ISO002795	K06752	red	Mamu-DRA	Mamu class II histocompatibility antigen, DR alpha chain	Q30631	-4.29141	-3.30862	0.345976	-0.884577
		RockBream_ISO012298	K06505	red	EQST_ACTEQ	Equistatin	P81439	-2.94202	-2.00841	0.382427	-0.228226
		RockBream_ISO026115	K06505	red	tmed10	Transmembrane emp24 domain-containing protein 10	Q90515	-2.29879	-1.53848	0.534399	-0.0246594
		RockBream_ISO050950	K08060	red	Ciita	MHC class II transactivator	P79621	-2.71713	-2.56045	-0.167226	-0.205454
		RockBream_ISO012440	K06697	turquoise	PSME2	Proteasome activator complex subunit 2	Q5E9G3	1.02664	1.06337	-0.205406	-0.0605851
		RockBream_ISO008618	K06698	turquoise	PSME3	Proteasome activator complex subunit 3	P61291	1.09735	1.11972	-0.0330773	-0.224991
		RockBream_ISO022243	K09489	turquoise	HSPA4	Heat shock 70 kDa protein 4	P34932	1.86537	1.73342	0.311056	0.201364
		RockBream_ISO055986	K09489	turquoise	Hspa4	Heat shock 70 kDa protein 4	Q61316	2.25802	2.2636	-0.308116	0.464581
		RockBream_ISO018292	K04079	turquoise	Hsp90ab1	Heat shock protein HSP 90-beta	Q4R4T5	0.674931	0.66719	-0.115973	-0.0548819
		RockBream_ISO054600	K08054	turquoise	CANX	Calnexin	Q5R440	1.67275	1.3681	-0.0267796	0.276084
		RockBream_ISO005391	K08056	turquoise	PDIA3	Protein disulfide-isomerase A3	P38657	1.68072	2.04594	0.0350144	0.568324
		RockBream_ISO006908	K08056	turquoise	PDIA3	Protein disulfide-isomerase A3	Q5RDG4	2.16041	2.03961	-0.349669	0.14765
		RockBream_ISO009634	K08057	turquoise	CALR	Calreticulin	P15253	2.00045	1.7916	-0.374396	-0.0273447
		RockBream_ISO022961	K08057	turquoise	CALR	Calreticulin	P15253	1.87444	1.78671	-0.304373	-0.082343
		RockBream_ISO005408	K08057	turquoise	CALR	Calreticulin	P15253	1.65744	1.47128	-0.426533	0.093407
		RockBream_ISO015861	K08057	turquoise	CALR	Calreticulin	P15253	1.37294	1.35392	-0.205149	0.324468
		RockBream_ISO007240	K01365	turquoise	CTSL	Cathepsin L1	Q9GKL8	2.67146	2.60436	-0.0574952	0.449145
		RockBream_ISO005136	K08062	turquoise	RFXANK	DNA-binding protein RFXANK	O14593	0.574225	0.702925	0.0759182	-0.0286563
		RockBream_ISO004419	K08064	turquoise	Nfya	Nuclear transcription factor Y subunit alpha	P18576	0.229725	0.424544	-0.628082	-0.310311
		RockBream_ISO047064	K08065	turquoise	NFYB	Nuclear transcription factor Y subunit beta	Q32KW0	0.581587	0.655655	-0.122714	0.124406
	04662 B cell receptor signaling pathway [PATH:ko04662
		RockBream_ISO051984	K17333	blue	NFATC3	Nuclear factor of activated T-cells, cytoplasmic 3	Q12968	-2.30961	-2.60936	-0.818229	-0.783968
		RockBream_ISO035069	K03099	blue	Sos1	Son of sevenless homolog 1	Q62245	-0.385085	-0.574218	-0.0230954	-0.208528
		RockBream_ISO063771	K02649	blue	PIK3R3	Phosphatidylinositol 3-kinase regulatory subunit gamma	O46404	-0.991996	-1.13005	-0.453735	-0.432226
		RockBream_ISO013772	K06506	purple	CD79A	B-cell antigen receptor complex-associated protein alpha chain	P40293	-1.03619	-1.17871	-0.187136	-0.822198
		RockBream_ISO040222	K06507	purple	-	PREDICTED: B-cell antigen receptor complex-associated protein beta chain-like [Neolamprologus brichardi	NR 583991579	-1.57341	-2.14501	0.145043	-0.626786
		RockBream_ISO045090	K06507	purple	CD79B	B-cell antigen receptor complex-associated protein beta chain	P40259	-1.85666	-2.18034	-0.358282	-1.23345
		RockBream_ISO056272	K06507	purple	CD79B	B-cell antigen receptor complex-associated protein beta chain	P40259	-1.89025	-2.12152	-0.247504	-0.697912
		RockBream_ISO000833	K05855	purple	SYK	Tyrosine-protein kinase SYK	P43405	-1.01086	-0.821747	-0.590889	-0.686742
		RockBream_ISO055272	K07370	purple	BTK	Tyrosine-protein kinase BTK	Q06187	-1.10961	-1.15866	0.493275	-0.233623
		RockBream_ISO032314	K04348	purple	Ppp3cb	Serine/threonine-protein phosphatase 2B catalytic subunit beta isoform	P48453	-0.647953	-0.765717	0.450561	-0.476024
		RockBream_ISO042046	K04348	purple	Ppp3cb	Serine/threonine-protein phosphatase 2B catalytic subunit beta isoform	P48453	-0.964561	-0.768623	0.276855	-0.603287
		RockBream_ISO066033	K04446	purple	NFATC1	Nuclear factor of activated T-cells, cytoplasmic 1	O95644	-0.80418	-0.930835	-0.513181	-0.59965
		RockBream_ISO044820	K19662	purple	prkcbb	Protein kinase C beta type	Q7SY24	-0.666145	-0.504035	-0.111767	-0.50682
		RockBream_ISO052372	K07367	purple	CARD11	Caspase recruitment domain-containing protein 11	Q9BXL7	-1.70586	-1.74469	-0.263831	-0.741141
		RockBream_ISO028156	K07369	purple	MALT1	Mucosa-associated lymphoid tissue lymphoma translocation protein 1	Q9UDY8	-0.742079	-0.72282	-0.228943	-0.327756
		RockBream_ISO026473	K00922	purple	PIK3CD	Phosphatidylinositol 4,5-bisphosphate 3-kinase catalytic subunit delta isoform	O00329	-0.880561	-0.642856	-0.25355	-0.256538
		RockBream_ISO041804	K03084	purple	Inpp5d	Phosphatidylinositol 3,4,5-trisphosphate 5-phosphatase 1	Q9ES52	-1.57301	-1.31633	0.226775	0.107546
		RockBream_ISO051271	K06467	purple	CD22	B-cell receptor CD22	P20273	-3.14075	-1.97247	-0.417881	-1.1867
		RockBream_ISO055115	K06467	purple	CD22	B-cell receptor CD22	P20273	-3.26043	-2.13266	0.255343	-0.849104
		RockBream_ISO030325	K06467	purple	CD22	B-cell receptor CD22	P20273	-1.1386	-1.71097	-0.0445508	-0.440801
		RockBream_ISO050511	K06467	purple	CD22	B-cell receptor CD22	P20273	-3.78532	-2.58246	0.0188034	-0.609108
		RockBream_ISO066509	K06467	purple	CD22	B-cell receptor CD22	P20273	-2.71916	-1.57826	-0.195855	-1.10477
		RockBream_ISO031214	K12229	red	DAPP1	Dual adapter for phosphotyrosine and 3-phosphotyrosine and 3-phosphoinositide	Q9UN19	-1.71598	-0.88568	0.0960585	-0.189574
		RockBream_ISO042149	K07371	red	BLNK	B-cell linker protein	Q9YGC1	-1.09876	-1.01385	0.196507	-0.170654
		RockBream_ISO033243	K04735	red	Rela	Transcription factor p65	Q04207	-0.460593	-0.698273	0.132655	-0.30126
		RockBream_ISO036792	K06467	red	CD22	B-cell receptor CD22	P20273	-2.37911	-1.82513	0.209464	0.0609519
		RockBream_ISO009248	K06856	greenyellow	IGHM_SUNMU	Ig mu chain C region	P20768	1.91612	0.975294	-0.0226435	1.16328
		RockBream_ISO023943	K06856	turquoise	HV02_XENLA	Ig heavy chain V region XIG14	P20957	1.67545	1.3723	-0.0229856	-0.449025
		RockBream_ISO055162	K06268	turquoise	Ppp3r1	Calcineurin subunit B type 1	P63100	0.776171	0.606993	0.193659	0.232114
		RockBream_ISO023994	K06268	turquoise	Ppp3r1	Calcineurin subunit B type 1	P63100	0.522279	0.454751	0.190215	-0.0235155
		RockBream_ISO029785	K02833	turquoise	KRAS	GTPase KRas	P79800	0.264618	0.361163	0.0280835	-0.152253
		RockBream_ISO035870	K07827	turquoise	HRAS	GTPase HRas	P08642	0.814878	0.691082	0.103958	-0.151639
		RockBream_ISO053545	K00922	turquoise	PIK3CB	Phosphatidylinositol 4,5-bisphosphate 3-kinase catalytic subunit beta isoform	P42338	1.09763	1.46166	0.507046	0.255926
		RockBream_ISO054747	K04456	turquoise	AKT2	RAC-beta serine/threonine-protein kinase	P31751	0.429797	0.44254	0.124825	-0.151432
		RockBream_ISO025752	K04456	turquoise	AKT2	RAC-beta serine/threonine-protein kinase	P31751	0.239554	0.296772	-0.499837	-0.50246
		RockBream_ISO026863	K04456	turquoise	AKT2	RAC-beta serine/threonine-protein kinase	P31751	0.90915	0.714023	-0.210292	-0.189692
		RockBream_ISO049856	K03083	turquoise	GSK3B	Glycogen synthase kinase-3 beta	P49841	0.968666	0.770244	-0.038635	0.141859
	04050 Cytokine receptors [BR:ko04050]	04060 Cytokine-cytokine receptor interaction [PATH:ko04060]
		RockBream_ISO037247	K04675	green	ACVR1	Activin receptor type-1	Q90ZK6	-2.30385	-2.05695	0.103945	0.164808
		RockBream_ISO026912	K05079	blue	-	PREDICTED: erythropoietin receptor [Stegastes partitus]	NR 657586350	-2.50468	-2.48619	-0.447681	-1.61024
		RockBream_ISO002038	K05133	turquoise	-	PREDICTED: interferon alpha/beta receptor 1-like, partial [Notothenia coriiceps	NR 736209625	0.430905	0.470171	0.0218049	0.0634219
		RockBream_ISO028418	K04304	green	ACKR3	Atypical chemokine receptor 3	P25106	-0.842527	-1.15915	-0.155784	0.4521
		RockBream_ISO025759	K04675	green	ACVR1	Activin receptor type-1	Q90ZK6	-1.31283	-0.930179	-0.171743	-0.0554437
		RockBream_ISO051213	K04670	pink	ACVR2A	Activin receptor type-2A	Q90669	-0.432537	-0.516772	-0.0230908	0.0995754
		RockBream_ISO006847	K13596	brown	ACVR2B	Activin receptor type-2B	Q90670	-1.70072	-1.87595	-0.545402	0.11426
		RockBream_ISO024890	K16621	pink	Bmp7	Bone morphogenetic protein 7	P23359	-0.366168	-0.659448	0.241535	0.652026
		RockBream_ISO052506	K04671	brown	Bmpr2	Bone morphogenetic protein receptor type-2	O35607	-0.879441	-0.654351	-0.103251	-0.227204
		RockBream_ISO003007	K04182	magenta	CCR7	C-C chemokine receptor type 7	Q5MD62	-4.91606	-2.97325	0.135855	-0.0496862
		RockBream_ISO029142	K03160	greenyellow	Cd40	Tumor necrosis factor receptor superfamily member 5	P27512	0.945067	-0.20278	0.258	0.129735
		RockBream_ISO054647	K05090	magenta	csf1r1	Macrophage colony-stimulating factor 1 receptor 1	P79750	-4.61532	-2.89939	0.326302	0.495183
		RockBream_ISO023902	K10031	blue	cxcl12	Stromal cell-derived factor 1 {ECO:0000312|EMBL:AAH89703.1}	Q5EBF6	-4.28889	-4.59609	-0.661651	-1.34555
		RockBream_ISO028824	K10033	pink	CXCL14	C-X-C motif chemokine 14	O95715	-0.905499	-2.03973	-0.511475	0.664508
		RockBream_ISO004498	K04188	red	Cxcr5	C-X-C chemokine receptor type 5	P34997	-3.04537	-1.57799	0.248565	-0.121322
		RockBream_ISO001534	K04190	purple	Cxcr5	C-X-C chemokine receptor type 5	Q04683	-2.12765	-2.46818	0.0461807	-0.717065
		RockBream_ISO007762	K05480	red	Eda	Ectodysplasin-A	O54693	-1.77534	-0.85462	0.263253	0.100929
		RockBream_ISO042607	K05463	green	efnb2a	Ephrin-B2a	O73874	-1.0243	-1.54029	-0.184163	0.200127
		RockBream_ISO008055	K05079	blue	EPOR	Erythropoietin receptor	Q9MYZ9	-2.59711	-2.42164	-0.355365	-1.06777
		RockBream_ISO040964	K05082	magenta	epor	Erythropoietin receptor	Q4W815	-4.1963	-2.12066	0.751273	0.74553
		RockBream_ISO024460	K05080	pink	GHR	Growth hormone receptor	Q95JF2	-0.390116	-0.740077	0.00552256	1.01691
		RockBream_ISO018292	K04079	turquoise	Hsp90ab1	Heat shock protein HSP 90-beta	Q4R4T5	0.674931	0.66719	-0.115973	-0.0548819
		RockBream_ISO026717	K09487	greenyellow	HSP90B1	Endoplasmin	Q95M18	2.90351	1.90802	-0.0050227	0.157295
		RockBream_ISO009900	K10785	purple	IGLL5	Immunoglobulin lambda-like polypeptide 5	B9A064	-0.72063	-1.33301	-0.0131604	-0.674063
		RockBream_ISO057835	K05064	purple	IL12RB2	Interleukin-12 receptor subunit beta-2	Q8MJS1	-1.04977	-0.968034	-0.335832	-0.552442
		RockBream_ISO049757	K05164	turquoise	Il17ra	Interleukin-17 receptor A	Q60943	0.862444	0.843316	0.0997402	0.394083
		RockBream_ISO000691	K05173	turquoise	Il1rap	Interleukin-1 receptor accessory protein	Q63621	1.81083	1.6882	-0.236103	0.904355
		RockBream_ISO027105	K05075	greenyellow	IL21R	Interleukin-21 receptor	Q9HBE5	1.84502	0.424588	0.0586836	-0.228526
		RockBream_ISO022332	K05070	turquoise	Il2rg	Cytokine receptor common subunit gamma	P34902	0.313404	0.836607	-0.119295	-0.509521
		RockBream_ISO026229	K09445	turquoise	IRF4	Interferon regulatory factor 4	Q15306	2.27366	2.34916	-0.119577	0.31495
		RockBream_ISO034688	K09445	turquoise	IRF4	Interferon regulatory factor 4	Q15306	2.47567	2.00782	-0.240355	0.330175
		RockBream_ISO031066	K09445	greenyellow	IRF4	Interferon regulatory factor 4	Q15306	1.86916	1.3192	-0.482577	-0.0418653
		RockBream_ISO053830	K22630	magenta	LIFR	Leukemia inhibitory factor receptor	Q5XNR9	-1.67265	-1.53322	0.214881	0.125155
		RockBream_ISO011682	K05058	turquoise	Lifr	Leukemia inhibitory factor receptor	O70535	2.27091	2.32816	0.04059	0.433438
		RockBream_ISO061373	K05058	turquoise	LIFR	Leukemia inhibitory factor receptor	Q5XNR9	2.4157	2.20098	-0.219073	0.537651
		RockBream_ISO030355	K05082	magenta	MPL	Thrombopoietin receptor	P40238	-3.65323	-1.85672	0.735298	0.831164
		RockBream_ISO066070	K02583	green	NGFR	Tumor necrosis factor receptor superfamily member 16	P08138	-2.29011	-1.99808	-0.406309	-0.127627
		RockBream_ISO066667	K05058	turquoise	Osmr	Oncostatin-M-specific receptor subunit beta	O70458	2.18469	1.91225	-0.515866	0.0198418
		RockBream_ISO050104	K13375	magenta	tgfb1	Transforming growth factor beta-1	O93449	-0.909327	-0.686025	0.303588	0.233465
		RockBream_ISO005125	K04388	red	TGFBR2	TGF-beta receptor type-2	Q90999	-1.29274	-0.75488	0.152895	0.104408
		RockBream_ISO003744	K05143	turquoise	TNFRSF11B	Tumor necrosis factor receptor superfamily member 11B	A5D7R1	2.56502	2.55126	-1.16025	0.591793
		RockBream_ISO026672	K05150	turquoise	TNFRSF13B	Tumor necrosis factor receptor superfamily member 13B	O14836	1.08325	1.12174	-0.204087	-0.281758
		RockBream_ISO057138	K05150	turquoise	TNFRSF13B	Tumor necrosis factor receptor superfamily member 13B	O14836	1.73197	2.03022	0.0117448	0.053253
		RockBream_ISO026672	K05150	turquoise	TNFRSF13B	Tumor necrosis factor receptor superfamily member 13B	O14836	1.08325	1.12174	-0.204087	-0.281758
		RockBream_ISO057138	K05150	turquoise	TNFRSF13B	Tumor necrosis factor receptor superfamily member 13B	O14836	1.73197	2.03022	0.0117448	0.053253
		RockBream_ISO006003	K05152	turquoise	TNFRSF14	Tumor necrosis factor receptor superfamily member 14	Q92956	0.20197	0.257528	-0.943634	-0.455628
		RockBream_ISO038283	K05157	pink	Tnfrsf21	Tumor necrosis factor receptor superfamily member 21	D3ZF92	-0.202904	-0.782831	0.561866	0.914997
		RockBream_ISO023244	K04722	blue	Tnfrsf26	Tumor necrosis factor receptor superfamily member 26	P83626	-2.59161	-2.31744	-0.281423	-0.862066
		RockBream_ISO022365	K04722	blue	Tnfrsf26	Tumor necrosis factor receptor superfamily member 26	P83626	-2.80533	-2.05438	0.0994616	-1.10209
		RockBream_ISO004974	K05473	green	TNFSF11	Tumor necrosis factor ligand superfamily member 11	O14788	-1.64076	-1.86837	-0.482827	0.128344
		RockBream_ISO048178	K05474	green	Tnfsf12	Tumor necrosis factor ligand superfamily member 12	O54907	-4.99088	-4.24869	-0.1233	0.370215
		RockBream_ISO003103	K05476	red	TNFSF13B	Tumor necrosis factor ligand superfamily member 13B	Q9Y275	-2.44612	-1.73497	0.382817	0.123405
		RockBream_ISO004236	K05476	red	TNFSF13B	Tumor necrosis factor ligand superfamily member 13B	Q9Y275	-1.43697	-0.581026	0.479294	0.120175
		RockBream_ISO004901	K05477	red	TNFSF14	Tumor necrosis factor ligand superfamily member 14	O43557	-1.56537	-1.58916	-0.176428	-0.0710564
		RockBream_ISO026365	K09849	turquoise	Traf5	TNF receptor-associated factor 5	P70191	0.0183014	0.118201	-0.520937	-0.37695
		RockBream_ISO029000	K04193	red	XCR1	Chemokine XC receptor 1	P46094	-3.23154	-1.18119	0.718575	0.46359
	04610 Complement and coagulation cascades [PATH:ko04610
		RockBream_ISO019786	K03990	turquoise	c3	Complement C3	P98093	2.83047	2.64254	-0.0871122	0.67341
		RockBream_ISO054848	K03989	turquoise	C4	Complement C4	P08649	1.24241	1.45364	-0.255283	0.603055
		RockBream_ISO021830	K01333	turquoise	Cfi	Complement factor I	Q9WUW3	1.38843	1.53806	0.0711647	0.204715
		RockBream_ISO010516	K03905	blue	fgg	Fibrinogen gamma chain	P17634	-4.50977	-3.77127	0.323884	-1.19601
		RockBream_ISO060125	K01332	blue	CFB	Complement factor B	P81187	-1.30841	-1.58564	-0.0771086	-0.923739
		RockBream_ISO056004	K04006	blue	Cfh	Complement factor H	P06909	-3.14994	-2.93742	-0.524298	-0.884611
		RockBream_ISO007482	K01314	green	F10	Coagulation factor X	P00743	-2.28668	-2.22582	-0.148156	0.221419
		RockBream_ISO005476	K03914	magenta	F2R	Proteinase-activated receptor 1	P25116	-2.26784	-0.48659	0.931702	0.837824
		RockBream_ISO051895	K03987	magenta	C1qb	Complement C1q subcomponent subunit B	P14106	-4.82612	-2.32099	0.278808	0.437028
		RockBream_ISO005451	K03988	magenta	C1qa	Complement C1q subcomponent subunit A	P31720	-4.07823	-2.34161	0.51153	0.681267
		RockBream_ISO047701	K03901	pink	F3	Tissue factor	P24055	-0.46953	-0.966296	-0.579473	0.0707242
		RockBream_ISO037268	K03907	pink	THBD	Thrombomodulin	Q71U07	-1.15988	-2.29002	-0.264018	0.757174
		RockBream_ISO000528	K03907	pink	Thbd	Thrombomodulin	P15306	-1.23204	-1.6378	0.0212338	0.440756
		RockBream_ISO035953	K03988	red	C1qc	Complement C1q subcomponent subunit C	P31722	-4.19849	-1.89103	0.60082	0.566586
	Other immune-related genes
		RockBream_ISO000458		lightcyan	-	interferon gamma [Epinephelus coioides]	NR 390980679	2.58449	2.12529	-0.416101	0.123698
		RockBream_ISO011494		lightcyan		interferon gamma [Epinephelus coioides]	NR 390980679	3.14567	2.31648	-0.598918	0.706199
		RockBream_ISO007149		yellow	il1b	Interleukin-1 beta	Q9YGD3	4.56822	-0.419706	-2.73072	0.288094
		RockBream_ISO027687		yellow	il1b	Interleukin-1 beta	Q9YGD3	4.22554	-0.179586	-1.66938	1.69719
		RockBream_ISO065023		turquoise	-	PREDICTED: cytotoxic T-lymphocyte protein 4-like [Larimichthys crocea	NR 734643188	3.21919	3.41043	0.752158	1.05357
	Cytoskeleton, Focal adhesion, Adherens junction, ECM-receptor
		RockBream_ISO000119	K04513	turquoise	Rhoa	Transforming protein RhoA	P61589	0.785643	0.844014	0.159505	7.73e-05
		RockBream_ISO000580	K04393	turquoise	Cdc42	Cell division control protein 42 homolog	Q8CFN2	0.839319	0.762829	0.199752	0.0240791
	Arp2/3 complex	RockBream_ISO039081	K05756	turquoise	ARPC3	Actin-related protein 2/3 complex subunit 3	O15145	0.517137	0.469619	0.038066	-0.283802
		RockBream_ISO015807	K05757	turquoise	ARPC1A	Actin-related protein 2/3 complex subunit 1A	Q92747	0.573479	0.468018	0.00262837	-0.13734
		RockBream_ISO055597	K05758	turquoise	ARPC2	Actin-related protein 2/3 complex subunit 2	Q5R5Z5	0.726143	0.574079	-0.121038	-0.019221
	F-actin	RockBream_ISO014256	K05692	turquoise	actb	Actin, cytoplasmic 1	P68143	0.565616	0.963814	-0.349544	-0.213934
		RockBream_ISO050765	K05692	turquoise	actb	Actin, cytoplasmic 1	P68143	0.854917	0.857485	0.0131613	0.205556
		RockBream_ISO063588	K05692	turquoise	actb	Actin, cytoplasmic 1	P68143	1.28523	1.5933	0.280143	0.0037974
	Profilin	RockBream_ISO022402	K05759	turquoise	Pfn2	Profilin-2	Q9EPC6	1.49258	1.46074	0.241598	0.016532
		RockBream_ISO006114	K05759	turquoise	Pfn2	Profilin-2	Q9JJV2	0.927771	0.907069	0.214993	0.166682
		RockBream_ISO027058	K05759	turquoise	Pfn2	Profilin-2	Q9EPC6	0.416503	0.617569	-0.184316	-0.0867668
	ECM	RockBream_ISO055921	K06236	blue	COL1A1	Collagen alpha-1(I) chain	P02457	-4.22214	-3.10218	-0.156056	-0.959224
		RockBream_ISO033181	K06236	blue	COL1A1	Collagen alpha-1(I) chain	P02457	-3.88908	-3.13184	-0.200881	-0.837406
		RockBream_ISO027162	K06238	blue	Col6a6	Collagen alpha-6(VI) chain	Q8C6K9	-2.97627	-2.39768	-0.0724694	-0.649906
		RockBream_ISO027219	K06238	blue	COL6A3	Collagen alpha-3(VI) chain	P12111	-3.96757	-3.64291	0.0986565	-0.780576
		RockBream_ISO043904	K06238	blue	Col6a4	Collagen alpha-4(VI) chain	A2AX52	-3.11485	-2.70992	-0.451977	-0.82449
		RockBream_ISO062391	K06238	green	COL6A2	Collagen alpha-2(VI) chain	P15988	-1.63263	-1.79227	-0.392799	0.139287
		RockBream_ISO008875	K06236	brown	col1a2	Collagen alpha-2(I) chain	O93484	-5.47644	-4.21038	-0.194661	-0.859114
		RockBream_ISO035298	K06240	green	LAMA5	Laminin subunit alpha-5	O15230	-0.913781	-1.15379	-0.166004	0.0215021
		RockBream_ISO041199	K05636	green	LAMB1	Laminin subunit beta-1	P07942	-1.57755	-1.51119	-0.574724	-0.153504
		RockBream_ISO047956	K05636	green	LAMB1	Laminin subunit beta-1	P07942	-1.70053	-1.744	-0.445583	-0.0461228
		RockBream_ISO032433	K06243	green	Lamb2	Laminin subunit beta-2	Q61292	-1.34443	-1.80313	-0.133538	0.0314765
		RockBream_ISO036189	K06248	red	CHAD	Chondroadherin	Q27972	-1.63115	-1.26827	0.295212	0.00577785
	integrin	RockBream_ISO061641	K06480	green	Itga1	Integrin alpha-1	Q3V3R4	-2.34204	-2.67055	-0.14078	-0.0958346
		RockBream_ISO047986	K06583	green	ITGA7	Integrin alpha-7	Q13683	-2.4108	-2.38111	-0.538638	0.0363463
		RockBream_ISO039200	K06585	green	B8JK39_MOUSE	integrin alpha-9	B8JK39	-0.766878	-1.44389	-0.113824	0.296582
		RockBream_ISO023674	K06476	magenta	ITGA2B	Integrin alpha-IIb	P08514	-2.88181	-1.4049	0.668335	0.634372
		RockBream_ISO038373	K06476	magenta	ITGA2B	Integrin alpha-IIb	P08514	-4.3605	-1.9667	0.61984	0.779828
		RockBream_ISO056426	K06480	brown	ITGA1	Integrin alpha-1	P56199	-2.01502	-2.23679	0.10514	-0.0101356
	Talin	RockBream_ISO039510	K06271	green	TLN2	Talin-2	Q9Y4G6	-1.93142	-2.52252	-0.52029	-0.239021
	Vinculin	RockBream_ISO030411	K05700	magenta	Vcl	Vinculin	Q64727	-0.485045	-0.575623	0.188418	0.181184
	Parvin	RockBream_ISO028552	K06275	magenta	PARVB	Beta-parvin	Q9HBI1	-3.29384	-2.02944	0.551401	0.512914
		RockBream_ISO039797	K06275	magenta	PARVG	Gamma-parvin	Q9HBI0	-1.39596	-1.01596	0.162772	0.152285
	Spectrin-ankyrin binding
	Spectrin	RockBream_ISO018813		blue	Sptb	Spectrin beta chain, erythrocytic	P15508	-3.70018	-3.77155	-0.579398	-1.66007
		RockBream_ISO042189		blue	Sptbn1	Spectrin beta chain, non-erythrocytic 1	Q62261	-3.70894	-3.79487	-0.779902	-1.36849
		RockBream_ISO055867		blue	SPTAN1	Spectrin alpha chain, non-erythrocytic 1	P07751	-1.09081	-1.07119	-0.113605	-0.53529
		RockBream_ISO056724		blue	Sptbn1	Spectrin beta chain, non-erythrocytic 1	Q62261	-3.93677	-3.43185	-0.623973	-1.33094
		RockBream_ISO066051		blue	Sptbn1	Spectrin beta chain, non-erythrocytic 1	Q62261	-3.64228	-3.45565	-0.699853	-1.2948
	Ankyrin	RockBream_ISO026174		blue	ANK1	Ankyrin-1	P16157	-1.35586	-1.85006	0.447125	-0.535907
		RockBream_ISO032356		blue	ANK1	Ankyrin-1	P16157	-3.56836	-3.06303	-0.443693	-1.14541
		RockBream_ISO036149		blue	ANK1	Ankyrin-1	P16157	-3.26487	-3.07651	-0.082754	-1.51065
		RockBream_ISO040698		blue	ANK1	Ankyrin-1	P16157	-2.85309	-2.68496	0.217148	-0.775371
		RockBream_ISO055101		blue	ANK1	Ankyrin-1	P16157	-3.22009	-3.09886	0.0484974	-0.939538
		RockBream_ISO055814		blue	ANK1	Ankyrin-1	P16157	-1.58553	-1.50796	0.365693	-0.389327
		RockBream_ISO067975		blue	ANK1	Ankyrin-1	P16157	-2.62873	-2.17604	-0.0620305	-0.756693
	Protein 4.1	RockBream_ISO014728		blue	EPB41	Protein 4.1	P11171	-3.88528	-3.75595	-0.691638	-1.85714
		RockBream_ISO023732		blue	EPB41	Protein 4.1	P11171	-4.14894	-4.36752	-0.297745	-1.47232
		RockBream_ISO030345		blue	EPB41	Protein 4.1	P11171	-4.17125	-4.00738	-0.147133	-1.55758
		RockBream_ISO036812		blue	EPB41	Protein 4.1	P11171	-4.26151	-4.01551	-0.412325	-1.39237
		RockBream_ISO043575		blue	EPB41	Protein 4.1	P11171	-4.22258	-4.12678	-0.385857	-1.4419
		RockBream_ISO046792		blue	EPB41	Protein 4.1	P11171	-3.0884	-3.09061	-0.492023	-1.25986
		RockBream_ISO051832		blue	EPB41	Protein 4.1	Q9N179	-3.22557	-3.00613	-0.273902	-1.17415
		RockBream_ISO060017		blue	EPB41	Protein 4.1	Q6Q7P4	-3.83444	-3.98043	-1.09595	-1.46457
		RockBream_ISO007069		blue	ASB8	Ankyrin repeat and SOCS box protein 8	Q08E43	-1.06228	-1.11638	-0.342839	-0.427462
	Signaling pathway
	04015 Rap1 signaling pathway [PATH:ko04015]
		RockBream_ISO006066	K04353	turquoise	rap1b	Ras-related protein Rap-1b	Q640R7	1.13559	1.418	0.660397	0.181723
		RockBream_ISO000402	K04353	turquoise	rap1b	Ras-related protein Rap-1b	Q640R7	0.899815	0.826039	0.0607016	-0.0843387
		RockBream_ISO059456	K07831	brown	MRAS	Ras-related protein M-Ras	O14807	-0.962768	-1.0694	-0.16578	-0.126395
		RockBream_ISO000713	K02183	turquoise	calm1	Calmodulin	P62155	0.786404	1.18009	-0.0910689	-0.393759
		RockBream_ISO010882	K02183	turquoise	calm1	Calmodulin	P62155	0.526121	0.759151	-0.248581	-0.258461
		RockBream_ISO000281	K02183	turquoise	calm1	Calmodulin	P62155	0.730821	0.69295	-0.0333072	-0.0425096
		RockBream_ISO005476	K03914	magenta	F2R	Proteinase-activated receptor 1	P25116	-2.26784	-0.48659	0.931702	0.837824
		RockBream_ISO025293	K04270	magenta	P2RY1	P2Y purinoceptor 1	P34996	-3.55349	-2.2468	-0.241539	0.00097898
		RockBream_ISO016223	K04270	magenta	P2RY1	P2Y purinoceptor 1	P47900	-2.39945	-1.74797	0.0766047	0.196205
		RockBream_ISO003676	K04289	green	Lpar1	Lysophosphatidic acid receptor 1	P61794	-1.6331	-1.24554	0.0622632	0.249662
		RockBream_ISO008547	K04266	magenta	ADORA2A	Adenosine receptor A2a	P29274	-2.11653	-0.726995	0.699472	0.490113
		RockBream_ISO027257	K04632	pink	gnas	Guanine nucleotide-binding protein G(s) subunit alpha	P24799	-0.158858	-0.118623	-0.175323	0.184487
		RockBream_ISO042927	K08042	brown	Adcy2	Adenylate cyclase type 2	Q80TL1	-2.097	-2.05501	-0.0395504	0.302681
		RockBream_ISO001492	K08042	brown	Adcy2	Adenylate cyclase type 2	Q80TL1	-2.13544	-2.05461	0.0668813	0.13451
		RockBream_ISO060874	K08042	brown	ADCY2	Adenylate cyclase type 2	Q08462	-2.31713	-2.18196	0.0306691	0.124929
		RockBream_ISO050568	K08046	green	ADCY5	Adenylate cyclase type 5	P40144	-1.24769	-1.37704	0.00161033	0.110198
		RockBream_ISO038826	K08049	brown	adcy9	Adenylate cyclase type 9	P98999	-1.82865	-1.99104	-0.425011	-0.409472
		RockBream_ISO016523	K04634	green	GNAQ	Guanine nucleotide-binding protein G(q) subunit alpha	Q2PKF4	-1.81118	-1.25268	0.160216	0.512877
		RockBream_ISO034085	K04634	pink	Gnaq	Guanine nucleotide-binding protein G(q) subunit alpha	P21279	-0.772737	-1.20483	-0.354465	0.0344949
		RockBream_ISO030717	K05858	magenta	PLCB3	1-phosphatidylinositol 4,5-bisphosphate phosphodiesterase beta-3	Q01970	-1.53221	-0.859567	0.471157	0.413664
		RockBream_ISO013214	K12361	magenta	Rasgrp2	RAS guanyl-releasing protein 2	P0C643	-2.54727	-1.8857	0.285686	0.357277
		RockBream_ISO019611	K12361	red	Rasgrp2	RAS guanyl-releasing protein 2	P0C643	-3.30539	-2.39614	0.617991	0.0197546
		RockBream_ISO053353	K18497	pink	FGF2	Fibroblast growth factor 2	P09038	-1.12059	-1.49687	-0.659269	0.420783
		RockBream_ISO058485	K22603	pink	FGF19	Fibroblast growth factor 19	O95750	-0.433146	-0.3893	0.589995	0.96157
		RockBream_ISO030263	K05459	brown	igf1	Insulin-like growth factor I	Q02815	-4.40402	-3.70987	-0.0552376	-0.561196
		RockBream_ISO025883	K05450	magenta	Pdgfd	Platelet-derived growth factor D	Q9EQT1	-2.17632	-1.46542	0.609905	0.684477
		RockBream_ISO054527	K05465	pink	ANGPT1	Angiopoietin-1	Q15389	-0.889708	-1.63769	-0.184165	0.273783
		RockBream_ISO025670	K05466	turquoise	ANGPT2	Angiopoietin-2	O77802	1.76485	1.59843	0.116522	-0.607031
		RockBream_ISO008951	K05462	pink	Efna3	Ephrin-A3	O08545	-0.28213	-0.277277	0.736226	1.01914
		RockBream_ISO048524	K04361	pink	V-ERBB	Tyrosine-protein kinase transforming protein erbB	P00534	-0.42806	-0.771241	0.115354	0.440675
		RockBream_ISO064552	K04362	green	fgfr1a	Fibroblast growth factor receptor 1-A	Q90Z00	-1.85581	-2.60073	-0.0184999	0.237806
		RockBream_ISO061329	K04362	green	Fgfr1	Fibroblast growth factor receptor 1	Q04589	-3.06543	-3.01247	-0.0319094	0.0377863
		RockBream_ISO066070	K02583	green	NGFR	Tumor necrosis factor receptor superfamily member 16	P08138	-2.29011	-1.99808	-0.406309	-0.127627
		RockBream_ISO053338	K05089	green	pdgfrb	Platelet-derived growth factor receptor beta	P79749	-2.14512	-2.42031	-0.125278	-0.00120231
		RockBream_ISO054647	K05090	magenta	csf1r1	Macrophage colony-stimulating factor 1 receptor 1	P79750	-4.61532	-2.89939	0.326302	0.495183
		RockBream_ISO044289	K05098	magenta	kdr	Vascular endothelial growth factor receptor 2	Q5GIT4	-1.0242	-1.14077	-0.13515	0.191581
		RockBream_ISO013438	K05103	blue	EPHA2	Ephrin type-A receptor 2	P29317	-2.27796	-2.34224	-0.896387	-0.968793
		RockBream_ISO050623	K06277	pink	RAPGEF1	Rap guanine nucleotide exchange factor 1	Q13905	-0.330209	-0.357483	0.259457	0.537567
		RockBream_ISO040371	K06277	red	RAPGEF1	Rap guanine nucleotide exchange factor 1	Q13905	-1.02755	-1.08826	0.0826001	-0.0741371
		RockBream_ISO049845	K05689	turquoise	Cdh1	Cadherin-1	Q9R0T4	0.993149	1.41278	0.340198	0.220598
		RockBream_ISO016763	K08018	pink	RAPGEF6	Rap guanine nucleotide exchange factor 6	Q8TEU7	-0.400708	-0.874774	-0.314862	0.305427
		RockBream_ISO009900	K10785	purple	IGLL5	Immunoglobulin lambda-like polypeptide 5	B9A064	-0.72063	-1.33301	-0.0131604	-0.674063
		RockBream_ISO056158	K07361	turquoise	Lcp2	Lymphocyte cytosolic protein 2	Q60787	0.519541	0.505912	0.129086	-0.116186
		RockBream_ISO032607	K07361	red	-	PREDICTED: lymphocyte cytosolic protein 2-like	Larimichthys crocea	-0.609543	-0.499949	0.197226	0.180137
		RockBream_ISO055879	K01116	pink	Plcg1	1-phosphatidylinositol 4,5-bisphosphate phosphodiesterase gamma-1	Q62077	-0.28976	-0.761325	-0.216433	0.343808
		RockBream_ISO044820	K19662	purple	prkcbb	Protein kinase C beta type	Q7SY24	-0.666145	-0.504035	-0.111767	-0.50682
		RockBream_ISO055018	K06070	brown	PRKD3	Serine/threonine-protein kinase D3	O94806	-0.526447	-0.718499	0.00329845	-0.160839
		RockBream_ISO023164	K04630	red	GNAI2	Guanine nucleotide-binding protein G(i) subunit alpha-2	P04899	-3.68511	-2.12478	0.394071	-0.185842
		RockBream_ISO027580	K17701	blue	Sipa1l1	Signal-induced proliferation-associated 1-like protein 1	O35412	-0.82239	-0.887499	-0.447552	-0.590706
		RockBream_ISO030843	K17701	blue	SIPA1	Signal-induced proliferation-associated protein 1	Q96FS4	-0.948564	-0.884497	-0.543666	-0.760415
		RockBream_ISO062454	K17702	blue	SIPA1L1	Signal-induced proliferation-associated 1-like protein 1	O43166	-0.720189	-0.863913	-0.490883	-0.658841
		RockBream_ISO065188	K16857	magenta	Thbs1	Thrombospondin-1	P35441	-2.43173	-2.48042	0.560556	0.40019
		RockBream_ISO047257	K08732	blue	RGL1	Ral guanine nucleotide dissociation stimulator-like 1	Q9NZL6	-1.35048	-1.45389	-0.34911	-0.489997
		RockBream_ISO039510	K06271	green	TLN2	Talin-2	Q9Y4G6	-1.93142	-2.52252	-0.52029	-0.239021
		RockBream_ISO023674	K06476	magenta	ITGA2B	Integrin alpha-IIb	P08514	-2.88181	-1.4049	0.668335	0.634372
		RockBream_ISO038373	K06476	magenta	ITGA2B	Integrin alpha-IIb	P08514	-4.3605	-1.9667	0.61984	0.779828
		RockBream_ISO022402	K05759	turquoise	Pfn2	Profilin-2	Q9EPC6	1.49258	1.46074	0.241598	0.016532
		RockBream_ISO006114	K05759	turquoise	Pfn2	Profilin-2	Q9JJV2	0.927771	0.907069	0.214993	0.166682
		RockBream_ISO027058	K05759	turquoise	Pfn2	Profilin-2	Q9EPC6	0.416503	0.617569	-0.184316	-0.0867668
		RockBream_ISO033139	K05759	greenyellow	Pfn2	Profilin-2	Q9EPC6	0.839453	-0.733677	-0.171917	-1.5302
		RockBream_ISO030364	K06274	red	VASP	Vasodilator-stimulated phosphoprotein	Q2TA49	-1.60178	-1.86918	0.0346611	-0.169598
		RockBream_ISO014256	K05692	turquoise	actb	Actin, cytoplasmic 1	P68143	0.565616	0.963814	-0.349544	-0.213934
		RockBream_ISO050765	K05692	turquoise	actb	Actin, cytoplasmic 1	P68143	0.854917	0.857485	0.0131613	0.205556
		RockBream_ISO063588	K05692	turquoise	actb	Actin, cytoplasmic 1	P68143	1.28523	1.5933	0.280143	0.0037974
		RockBream_ISO000119	K04513	turquoise	Rhoa	Transforming protein RhoA	P61589	0.785643	0.844014	0.159505	7.73e-05
		RockBream_ISO032369	K06082	pink	FARP2	FERM, RhoGEF and pleckstrin domain-containing protein 2	O94887	-0.632419	-0.578242	-0.337852	0.418905
		RockBream_ISO000580	K04393	turquoise	Cdc42	Cell division control protein 42 homolog	Q8CFN2	0.839319	0.762829	0.199752	0.0240791
		RockBream_ISO060700	K04237	pink	nrp1a	Neuropilin-1a	Q8QFX6	-0.598045	-0.595108	-0.00163678	0.501412
		RockBream_ISO034358	K04237	pink	Pard3	Partitioning defective 3 homolog	Q99NH2	-0.23486	-0.619886	-0.00700683	0.154297
		RockBream_ISO012111	K05702	pink	MLLT4	Afadin	P55196	-0.210367	-0.518787	0.236259	0.460003
		RockBream_ISO039141	K05690	red	Ctnnd1	Catenin delta-1	P30999	-0.535982	-0.48334	0.193489	-0.169997
		RockBream_ISO027052	K17706	purple	Rgs12	Regulator of G-protein signaling 12	O08774	-1.03995	-1.17371	-0.223331	-0.151111
		RockBream_ISO055129	K17706	red	Rgs14	Regulator of G-protein signaling 14	O08773	-0.954681	-0.930739	0.125345	-0.0905396
		RockBream_ISO007558	K04441	magenta	mapk12	Mitogen-activated protein kinase 12	O42376	-0.783211	-0.620007	0.0570315	0.218143
		RockBream_ISO050452	K04441	brown	mapk14b	Mitogen-activated protein kinase 14B	Q9I958	-0.633799	-0.799159	0.0369484	0.0780691
		RockBream_ISO026473	K00922	purple	PIK3CD	Phosphatidylinositol 4,5-bisphosphate 3-kinase catalytic subunit delta isoform	O00329	-0.880561	-0.642856	-0.25355	-0.256538
		RockBream_ISO053545	K00922	turquoise	PIK3CB	Phosphatidylinositol 4,5-bisphosphate 3-kinase catalytic subunit beta isoform	P42338	1.09763	1.46166	0.507046	0.255926
		RockBream_ISO063771	K02649	blue	PIK3R3	Phosphatidylinositol 3-kinase regulatory subunit gamma	O46404	-0.991996	-1.13005	-0.453735	-0.432226
		RockBream_ISO054747	K04456	turquoise	AKT2	RAC-beta serine/threonine-protein kinase	P31751	0.429797	0.44254	0.124825	-0.151432
		RockBream_ISO025752	K04456	turquoise	AKT2	RAC-beta serine/threonine-protein kinase	P31751	0.239554	0.296772	-0.499837	-0.50246
		RockBream_ISO026863	K04456	turquoise	AKT2	RAC-beta serine/threonine-protein kinase	P31751	0.90915	0.714023	-0.210292	-0.189692
		RockBream_ISO029785	K02833	turquoise	KRAS	GTPase KRas	P79800	0.264618	0.361163	0.0280835	-0.152253
		RockBream_ISO035870	K07827	turquoise	HRAS	GTPase HRas	P08642	0.814878	0.691082	0.103958	-0.151639
