# Supplementary material for: Co-Expression Network Analysis of Spleen Transcriptome in Rock Bream (Oplegnathus fasciatus) Naturally Infected with Rock Bream Iridovirus (RBIV)
Source: Int J Mol Sci. 2020 Mar 2;21(5):1707. doi: 10.3390/ijms21051707 (PMC7084886; doi:10.3390/ijms21051707)
Supplement: Supplementary file 1 [file ijms-21-01707-s001.zip › ijms-690927 supplementary for publish/Table S5..xlsx]

## Sheet: Sheet1
	Gene ontology (GO) enrichment (q-value <0.05)				KEGG pathway enrichment (q-value <0.05)
	ID : GO terms	category, level	candidates contained	q-value	pathway name	candidates contained	q-value
Turquoise	GO:0044428 nuclear part	CC 3	23 (0.5%)	7.81e-09	Cell cycle	3 (2.4%)	0.00722
	GO:0031981 nuclear lumen	CC 4	20 (0.5%)	1.57e-06	Spliceosome	3 (2.2%)	0.00722
	GO:0005634 nucleus	CC 4	25 (0.3%)	1.57e-06	Proteasome	2 (4.4%)	0.00736
	GO:0005694 chromosome	CC 4	11 (1.1%)	1.57e-06	Fanconi anemia pathway	2 (3.7%)	0.0079
	GO:0005654 nucleoplasm	CC 4	18 (0.5%)	1.65e-06	Epstein-Barr virus infection	3 (1.5%)	0.00874
	GO:0031597 cytosolic proteasome complex	CC 4	3 (25.0%)	4.58e-06	RNA transport	2 (1.2%)	0.0463
	GO:0007062 sister chromatid cohesion	BP 3	6 (4.4%)	5.05e-06
	GO:0044446 intracellular organelle part	CC 2	27 (0.3%)	6.01e-06
	GO:0007049 cell cycle	BP 2	14 (0.7%)	6.39e-06
	GO:0000777 condensed chromosome kinetochore	CC 3	5 (4.7%)	7.2e-06
Lightcyan	GO:0003723 RNA binding	MF 4	12 (0.7%)	6.18e-06	Glycosylphosphatidylinositol (GPI)-anchor biosynthesis	3 (12.0%)	2.46e-05
	GO:0003725 double-stranded RNA binding	MF 5	3 (4.5%)	0.000597	Proteasome	2 (4.4%)	0.00294
	GO:0006807 nitrogen compound metabolic process	BP 2	24 (0.2%)	0.000831	Huntington's disease	3 (1.6%)	0.00294
	GO:0009058 biosynthetic process	BP 2	19 (0.3%)	0.000831	Epstein-Barr virus infection	3 (1.5%)	0.00294
	GO:0044238 primary metabolic process	BP 2	24 (0.2%)	0.000831
	GO:0044237 cellular metabolic process	BP 2	24 (0.2%)	0.000831
	GO:0008541 proteasome regulatory particle, lid subcomplex	CC 2	2 (28.6%)	0.000994
	GO:0071704 organic substance metabolic process	BP 2	24 (0.2%)	0.00124
	GO:0000506 glycosylphosphatidylinositol-N-acetylglucosaminyltransferase (GPI-GnT) complex	CC 3	2 (22.2%)	0.0017
	GO:0044249 cellular biosynthetic process	BP 3	19 (0.3%)	0.00224
Tan	GO:0004576 oligosaccharyl transferase activity	MF 5	2 (20.0%)	0.000138	Protein processing in endoplasmic reticulum	3 (1.8%)	0.00251
	GO:0008250 oligosaccharyltransferase complex	CC 3	2 (16.7%)	0.00176	N-Glycan biosynthesis	2 (4.1%)	0.00251
	GO:0044446 intracellular organelle part	CC 2	18 (0.2%)	0.00215	Kaposi's sarcoma-associated herpesvirus infection	2 (1.1%)	0.0225
	GO:0005791 rough endoplasmic reticulum	CC 5	2 (2.2%)	0.012
	GO:0044428 nuclear part	CC 3	11 (0.2%)	0.0274
	GO:0043227 membrane-bounded organelle	CC 2	19 (0.1%)	0.0343
	GO:0031984 organelle subcompartment	CC 3	6 (0.4%)	0.0495
Magenta	no significant hit				no significant hit
Purple	GO:0044432 endoplasmic reticulum part	CC 3	9 (0.7%)	9.92e-05	Protein processing in endoplasmic reticulum	7 (4.2%)	1.41e-09
	GO:0030120 vesicle coat	CC 4	3 (5.4%)	0.000567
	GO:0005783 endoplasmic reticulum	CC 4	9 (0.5%)	0.000567
	GO:0098827 endoplasmic reticulum subcompartment	CC 4	7 (0.7%)	0.000567
	GO:0005789 endoplasmic reticulum membrane	CC 2	7 (0.7%)	0.00109
	GO:0042175 nuclear outer membrane-endoplasmic reticulum membrane network	CC 2	7 (0.6%)	0.00109
	GO:0048475 coated membrane	CC 2	3 (3.0%)	0.00125
	GO:0030117 membrane coat	CC 3	3 (3.0%)	0.00135
	GO:0031984 organelle subcompartment	CC 3	8 (0.5%)	0.00135
	GO:0030660 Golgi-associated vesicle membrane	CC 3	3 (2.6%)	0.00135
White	GO:0016714 oxidoreductase activity, acting on paired donors, with incorporation or reduction of molecular oxygen, reduced pteridine as one donor, and incorporation of one atom of oxygen	MF 4	2 (28.6%)	0.000139	Folate biosynthesis	2 (7.7%)	0.000213
	GO:0048858 cell projection morphogenesis	BP 4	5 (0.8%)	0.00869
	GO:0044344 cellular response to fibroblast growth factor stimulus	BP 4	3 (2.2%)	0.00869
	GO:0032990 cell part morphogenesis	BP 4	5 (0.8%)	0.00869
	GO:0070848 response to growth factor	BP 4	5 (0.7%)	0.00869
	GO:0009072 aromatic amino acid family metabolic process	BP 4	2 (6.9%)	0.00869
	GO:0070405 ammonium ion binding	MF 4	2 (2.6%)	0.00931
	GO:0042423 catecholamine biosynthetic process	BP 5	2 (9.5%)	0.00996
	GO:0071363 cellular response to growth factor stimulus	BP 5	5 (0.8%)	0.00996
	GO:0006928 movement of cell or subcellular component	BP 2	8 (0.4%)	0.0116
Darkgreen	GO:0055114 oxidation-reduction process	BP 2	12 (1.2%)	4.62e-12	Glycolysis / Gluconeogenesis	3 (4.4%)	0.000295
	GO:0016491 oxidoreductase activity	MF 2	7 (0.9%)	7.89e-06	AMPK signaling pathway	3 (2.5%)	0.000801
	GO:0051213 dioxygenase activity	MF 3	4 (4.4%)	1.11e-05	Starch and sucrose metabolism	2 (5.6%)	0.00136
	GO:0006735 NADH regeneration	BP 3	3 (12.0%)	3.88e-05	Central carbon metabolism in cancer	2 (3.1%)	0.0033
	GO:0006091 generation of precursor metabolites and energy	BP 3	6 (1.2%)	3.88e-05	RNA degradation	2 (2.5%)	0.00387
	GO:0051186 cofactor metabolic process	BP 3	6 (1.0%)	5.79e-05	Glucagon signaling pathway	2 (1.9%)	0.00542
	GO:0005975 carbohydrate metabolic process	BP 3	6 (0.9%)	7.34e-05
	GO:0061621 canonical glycolysis	BP 4	3 (12.0%)	7.8e-05
	GO:0051188 cofactor biosynthetic process	BP 4	5 (1.7%)	0.000104
	GO:0072525 pyridine-containing compound biosynthetic process	BP 5	4 (3.0%)	0.000106
Blue	GO:0014731 spectrin-associated cytoskeleton	CC 5	3 (37.5%)	3.77e-07	Longevity regulating pathway	2 (3.2%)	0.0163
	GO:0030863 cortical cytoskeleton	CC 5	3 (2.8%)	0.000527	Mitophagy	2 (3.1%)	0.0163
	GO:0005938 cell cortex	CC 5	4 (1.3%)	0.000527	Longevity regulating pathway	2 (2.2%)	0.0172
	GO:0008091 spectrin	CC 4	2 (25.0%)	0.000603	Insulin resistance	2 (1.9%)	0.0172
	GO:0030506 ankyrin binding	MF 4	2 (10.5%)	0.00174	PI3K-Akt signaling pathway	3 (0.9%)	0.0172
	GO:0005200 structural constituent of cytoskeleton	MF 2	3 (2.8%)	0.00208	AMPK signaling pathway	2 (1.7%)	0.0172
	GO:0003779 actin binding	MF 4	4 (1.0%)	0.00268	FoxO signaling pathway	2 (1.5%)	0.0172
	GO:0019900 kinase binding	MF 4	5 (0.7%)	0.00268	Insulin signaling pathway	2 (1.5%)	0.0172
	GO:0044448 cell cortex part	CC 4	3 (1.8%)	0.00705	Oxytocin signaling pathway	2 (1.3%)	0.0185
	GO:0019901 protein kinase binding	MF 5	4 (0.6%)	0.00871	Cellular senescence	2 (1.2%)	0.0185
Brown	GO:0005938 cell cortex	CC 5	4 (1.3%)	0.000575	B cell receptor signaling pathway	3 (4.2%)	5.37e-05
	GO:0099568 cytoplasmic region	CC 4	4 (0.9%)	0.00914
	GO:0005856 cytoskeleton	CC 4	7 (0.3%)	0.0103
	GO:0071944 cell periphery	CC 2	12 (0.2%)	0.0104
	GO:1901981 phosphatidylinositol phosphate binding	MF 5	2 (1.4%)	0.0149
	GO:0005886 plasma membrane	CC 2	11 (0.2%)	0.022
	GO:0007015 actin filament organization	BP 4	4 (1.0%)	0.0244
	GO:0000922 spindle pole	CC 4	2 (1.3%)	0.037
	GO:0032623 interleukin-2 production	BP 3	2 (3.5%)	0.0408
	GO:0030036 actin cytoskeleton organization	BP 3	4 (0.6%)	0.0408
Red	GO:0044451 nucleoplasm part	CC 4	10 (0.9%)	3.5e-07	no significant hit
	GO:0003690 double-stranded DNA binding	MF 5	9 (1.0%)	1.82e-07
	GO:0044212 transcription regulatory region DNA binding	MF 5	9 (1.0%)	1.82e-07
	GO:0001067 regulatory region nucleic acid binding	MF 4	9 (1.0%)	6.82e-07
	GO:0043565 sequence-specific DNA binding	MF 5	9 (0.8%)	1.14e-06
	GO:0003676 nucleic acid binding	MF 3	14 (0.3%)	1.89e-05
	GO:0010468 regulation of gene expression	BP 5	15 (0.3%)	4.64e-05
	GO:0031981 nuclear lumen	CC 4	13 (0.3%)	8.27e-05
	GO:0005654 nucleoplasm	CC 4	12 (0.3%)	8.27e-05
	GO:0016604 nuclear body	CC 5	6 (0.8%)	0.000116
Yellow	GO:0043233 organelle lumen	CC 2	16 (0.3%)	0.000576	Notch signaling pathway	2 (4.2%)	0.0079
	GO:0070013 intracellular organelle lumen	CC 3	16 (0.3%)	0.00063	Spliceosome	2 (1.5%)	0.0293
	GO:0005730 nucleolus	CC 4	7 (0.7%)	0.00135	Epstein-Barr virus infection	2 (1.0%)	0.0315
	GO:0005634 nucleus	CC 4	18 (0.2%)	0.00135	Viral carcinogenesis	2 (1.0%)	0.0315
	GO:0044428 nuclear part	CC 3	14 (0.3%)	0.0014	HTLV-I infection	2 (0.8%)	0.0391
	GO:1901363 heterocyclic compound binding	MF 2	16 (0.3%)	0.00142
	GO:0097159 organic cyclic compound binding	MF 2	16 (0.3%)	0.00142
	GO:0005654 nucleoplasm	CC 4	12 (0.3%)	0.0015
	GO:0031981 nuclear lumen	CC 4	13 (0.3%)	0.0015
	GO:0044877 protein-containing complex binding	MF 2	6 (0.7%)	0.00236
Cyan	GO:0016604 nuclear body	CC 5	7 (0.9%)	9.17e-06	mRNA surveillance pathway	2 (2.2%)	0.011
	GO:0031981 nuclear lumen	CC 4	14 (0.3%)	2.69e-05	Spliceosome	2 (1.5%)	0.0117
	GO:0005654 nucleoplasm	CC 4	13 (0.4%)	2.69e-05	RNA transport	2 (1.2%)	0.0124
	GO:0044451 nucleoplasm part	CC 4	8 (0.7%)	2.69e-05
	GO:0044428 nuclear part	CC 3	14 (0.3%)	0.000197
	GO:0005634 nucleus	CC 4	16 (0.2%)	0.000684
	GO:0005681 spliceosomal complex	CC 3	3 (1.6%)	0.00267
	GO:0043233 organelle lumen	CC 2	14 (0.3%)	0.00289
	GO:0003676 nucleic acid binding	MF 3	12 (0.3%)	0.00298
	GO:0003723 RNA binding	MF 4	7 (0.4%)	0.00735
Greenyellow	GO:1901203 positive regulation of extracellular matrix assembly	BP 5	2 (22.2%)	0.0052	Platelet activation	4 (3.3%)	0.00026
	GO:0005229 intracellular calcium activated chloride channel activity	MF 5	2 (10.5%)	0.00185	Cortisol synthesis and secretion	2 (3.2%)	0.0159
	GO:0031092 platelet alpha granule membrane	CC 4	2 (11.8%)	0.0035	Gastric acid secretion	2 (2.7%)	0.0159
	GO:0097517 contractile actin filament bundle	CC 5	2 (3.6%)	0.00812	ECM-receptor interaction	2 (2.4%)	0.0159
	GO:0045595 regulation of cell differentiation	BP 4	9 (0.5%)	0.00854	Hypertrophic cardiomyopathy (HCM)	2 (2.4%)	0.0159
	GO:1901201 regulation of extracellular matrix assembly	BP 4	2 (15.4%)	0.00854	Dilated cardiomyopathy (DCM)	2 (2.2%)	0.0159
	GO:0009611 response to wounding	BP 3	6 (0.9%)	0.00896	Amoebiasis	2 (2.1%)	0.0159
	GO:0005925 focal adhesion	CC 4	4 (1.0%)	0.0111	Hematopoietic cell lineage	2 (2.1%)	0.0159
	GO:0032432 actin filament bundle	CC 4	2 (3.2%)	0.0141	AGE-RAGE signaling pathway in diabetic complications	2 (2.0%)	0.0159
	GO:0042641 actomyosin	CC 4	2 (2.9%)	0.0141	Sphingolipid signaling pathway	2 (1.7%)	0.0184
Salmon	GO:0030018 Z disc	CC 3	2 (1.6%)	0.0425	cAMP signaling pathway	2 (1.0%)	0.0118
	GO:0030016 myofibril	CC 5	2 (0.9%)	0.0251
	GO:0031674 I band	CC 3	2 (1.4%)	0.0425
	GO:0005912 adherens junction	CC 3	3 (0.6%)	0.0425
	GO:0030017 sarcomere	CC 3	2 (1.0%)	0.0436
	GO:0030234 enzyme regulator activity	MF 2	4 (0.4%)	0.0662
	GO:0005096 GTPase activator activity	MF 4	2 (0.7%)	0.0995
	GO:0030695 GTPase regulator activity	MF 4	2 (0.6%)	0.0995
	GO:0003713 transcription coactivator activity	MF 5	2 (0.6%)	0.101
	GO:0005924 cell-substrate adherens junction	CC 3	2 (0.5%)	0.117
Green	GO:0007275 multicellular organism development	BP 2	16 (0.3%)	0.000458	Hippo signaling pathway - multiple species	2 (7.1%)	0.00269
	GO:0048870 cell motility	BP 2	9 (0.6%)	0.000458	Fluid shear stress and atherosclerosis	2 (1.4%)	0.0252
	GO:0051674 localization of cell	BP 2	9 (0.6%)	0.000458	Proteoglycans in cancer	2 (1.0%)	0.0315
	GO:0009653 anatomical structure morphogenesis	BP 2	11 (0.4%)	0.000458
	GO:0048856 anatomical structure development	BP 2	16 (0.3%)	0.000458
	GO:0050673 epithelial cell proliferation	BP 2	5 (1.3%)	0.000496
	GO:0022404 molting cycle process	BP 2	3 (3.3%)	0.00115
	GO:0006928 movement of cell or subcellular component	BP 2	9 (0.4%)	0.00145
	GO:0048731 system development	BP 3	15 (0.3%)	0.0015
	GO:0042303 molting cycle	BP 2	3 (2.7%)	0.0017

## Sheet: Sheet2
	Gene ontology (GO) enrichment (q-value <0.05)				KEGG pathway enrichment (q-value <0.05)
	GO terms	Category, level	Candidates contained	q-value	Pathway name	Candidates contained	q-value
Turquoise	GO:0003723 RNA binding	MF 4	13 (0.8%)	3.2e-06	Cell cycle	3 (2.4%)	0.00938
	GO:0043231 intracellular membrane-bounded organelle	CC 3	28 (0.3%)	5.29e-05	Spliceosome	3 (2.2%)	0.00938
	GO:0005684 U2-type spliceosomal complex	CC 4	4 (4.8%)	7.26e-05	Epstein-Barr virus infection	3 (1.5%)	0.0192
	GO:0005634 nucleus	CC 4	23 (0.3%)	7.26e-05
	GO:0005654 nucleoplasm	CC 4	16 (0.5%)	7.26e-05
	GO:0071007 U2-type catalytic step 2 spliceosome	CC 4	3 (10.0%)	7.88e-05
	GO:1902494 catalytic complex	CC 2	10 (0.7%)	0.000237
	GO:0043233 organelle lumen	CC 2	19 (0.4%)	0.000237
	GO:1990904 ribonucleoprotein complex	CC 2	8 (0.9%)	0.000237
	GO:0070013 intracellular organelle lumen	CC 3	19 (0.4%)	0.000284
Greenyellow	GO:0006958 complement activation, classical pathway	BP 4	4 (2.5%)	4.77e-07	No hit
	GO:0002455 humoral immune response mediated by circulating immunoglobulin	BP 4	4 (2.3%)	4.77e-07
	GO:0003823 antigen binding	MF 2	4 (1.8%)	6.07e-07
	GO:0006956 complement activation	BP 3	4 (2.1%)	1.09e-06
	GO:0072376 protein activation cascade	BP 2	4 (1.9%)	1.83e-06
	GO:0019724 B cell mediated immunity	BP 5	4 (1.7%)	1.95e-06
	GO:0034987 immunoglobulin receptor binding	MF 4	3 (3.3%)	3.14e-06
	GO:0042571 immunoglobulin complex, circulating	CC 2	3 (3.4%)	5.76e-06
	GO:0019814 immunoglobulin complex	CC 2	3 (3.3%)	5.76e-06
	GO:0002449 lymphocyte mediated immunity	BP 4	4 (1.1%)	5.82e-06
Blue	GO:0014731 spectrin-associated cytoskeleton	CC 5	3 (33.3%)	8.71e-07	Longevity regulating pathway - multiple species	2 (3.2%)	0.0221
	GO:0030506 ankyrin binding	MF 4	3 (15.0%)	2.01e-05	Mitophagy - animal	2 (3.1%)	0.0221
	GO:0008091 spectrin	CC 4	2 (25.0%)	0.000951	Longevity regulating pathway	2 (2.2%)	0.0232
	GO:0030863 cortical cytoskeleton	CC 5	3 (2.8%)	0.000953	Insulin resistance	2 (1.9%)	0.0232
	GO:0005938 cell cortex	CC 5	4 (1.3%)	0.000956	AMPK signaling pathway	2 (1.7%)	0.0232
	GO:0008519 ammonium transmembrane transporter activity	MF 5	2 (6.2%)	0.00124	PI3K-Akt signaling pathway	3 (0.8%)	0.0232
	GO:0019901 protein kinase binding	MF 5	5 (0.8%)	0.00124	FoxO signaling pathway	2 (1.5%)	0.0232
	GO:0005200 structural constituent of cytoskeleton	MF 2	3 (2.9%)	0.0039	Insulin signaling pathway	2 (1.5%)	0.0232
	GO:0019900 kinase binding	MF 4	5 (0.7%)	0.00599	Oxytocin signaling pathway	2 (1.3%)	0.0248
	GO:0003779 actin binding	MF 4	4 (0.9%)	0.00599	Cellular senescence	2 (1.2%)	0.0248
Brown	GO:0003676 nucleic acid binding	MF 3	16 (0.4%)	4.45e-06	Lysine degradation	2 (3.4%)	0.00296
	GO:0044451 nucleoplasm part	CC 4	9 (0.8%)	2.97e-05
	GO:0003723 RNA binding	MF 4	10 (0.6%)	5.66e-05
	GO:0005654 nucleoplasm	CC 4	13 (0.4%)	0.000126
	GO:0031981 nuclear lumen	CC 4	14 (0.3%)	0.000126
	GO:0005634 nucleus	CC 4	18 (0.2%)	0.000164
	GO:0044428 nuclear part	CC 3	15 (0.3%)	0.000204
	GO:1901363 heterocyclic compound binding	MF 2	16 (0.3%)	0.000587
	GO:0097159 organic cyclic compound binding	MF 2	16 (0.3%)	0.000587
	GO:0070013 intracellular organelle lumen	CC 3	15 (0.3%)	0.000762
Green	GO:0031253 cell projection membrane	CC 3	5 (1.5%)	0.00168	Hippo signaling pathway	2 (1.3%)	0.0223
	GO:0032587 ruffle membrane	CC 4	3 (3.2%)	0.00647
	GO:0005912 adherens junction	CC 3	5 (0.9%)	0.00682
	GO:0031256 leading edge membrane	CC 3	3 (1.7%)	0.0107
	GO:0005924 cell-substrate adherens junction	CC 3	4 (1.0%)	0.0107
	GO:0022404 molting cycle process	BP 2	3 (3.4%)	0.011
	GO:0022405 hair cycle process	BP 3	3 (3.4%)	0.0111
	GO:0035556 intracellular signal transduction	BP 3	11 (0.4%)	0.0111
	GO:0042633 hair cycle	BP 3	3 (2.6%)	0.0111
	GO:0031069 hair follicle morphogenesis	BP 3	2 (8.0%)	0.0111
Red	GO:0004305 ethanolamine kinase activity	MF 5	2 (50.0%)	1.48e-05	Synaptic vesicle cycle	2 (3.2%)	0.00406
	GO:0036312 phosphatidylinositol 3-kinase regulatory subunit binding	MF 4	2 (20.0%)	0.000407	Glycerophospholipid metabolism	2 (2.1%)	0.00473
	GO:0043548 phosphatidylinositol 3-kinase binding	MF 3	2 (6.2%)	0.00483
	GO:1900024 regulation of substrate adhesion-dependent cell spreading	BP 5	2 (4.0%)	0.0463
Purple	GO:0042113 B cell activation	BP 4	5 (1.6%)	0.00089	B cell receptor signaling pathway	3 (4.3%)	0.000104
	GO:0005938 cell cortex	CC 5	4 (1.3%)	0.000452	Hematopoietic cell lineage	2 (2.1%)	0.00464
	GO:0030863 cortical cytoskeleton	CC 5	2 (1.9%)	0.00662
	GO:0005768 endosome	CC 5	4 (0.4%)	0.00848
	GO:0009986 cell surface	CC 2	5 (0.6%)	0.0166
	GO:0071944 cell periphery	CC 2	12 (0.2%)	0.0166
	GO:0099568 cytoplasmic region	CC 4	4 (0.8%)	0.0179
	GO:0044459 plasma membrane part	CC 2	8 (0.3%)	0.0225
	GO:0046649 lymphocyte activation	BP 4	5 (0.7%)	0.023
	GO:0016323 basolateral plasma membrane	CC 3	3 (1.4%)	0.0237
Pink	GO:0035239 tube morphogenesis	BP 3	6 (0.7%)	0.00704	No hit
	GO:0003727 single-stranded RNA binding	MF 5	2 (2.3%)	0.00985
	GO:0035295 tube development	BP 3	6 (0.6%)	0.011
	GO:0016331 morphogenesis of embryonic epithelium	BP 4	3 (2.0%)	0.0211
	GO:0001667 ameboidal-type cell migration	BP 4	4 (1.0%)	0.0211
	GO:0048762 mesenchymal cell differentiation	BP 4	3 (1.4%)	0.0211
	GO:0009948 anterior/posterior axis specification	BP 4	2 (4.0%)	0.0211
	GO:0002009 morphogenesis of an epithelium	BP 4	4 (0.8%)	0.0211
	GO:0060251 regulation of glial cell proliferation	BP 5	2 (6.5%)	0.0232
	GO:0001755 neural crest cell migration	BP 5	2 (3.4%)	0.0276
Magenta	GO:0006812 cation transport	BP 5	7 (0.6%)	0.0081	Apelin signaling pathway	3 (2.2%)	0.00235
	GO:0002790 peptide secretion	BP 5	5 (0.8%)	0.012	Oxytocin signaling pathway	3 (2.0%)	0.00235
	GO:0006811 ion transport	BP 4	8 (0.5%)	0.0181	cGMP-PKG signaling pathway	3 (1.8%)	0.00235
	GO:0009306 protein secretion	BP 3	5 (0.9%)	0.0184	Gastric acid secretion	2 (2.7%)	0.0078
	GO:0007265 Ras protein signal transduction	BP 5	4 (0.9%)	0.0243	Hypertrophic cardiomyopathy (HCM)	2 (2.4%)	0.0078
	GO:0034284 response to monosaccharide	BP 5	3 (1.5%)	0.0243	Amoebiasis	2 (2.1%)	0.0078
	GO:1903036 positive regulation of response to wounding	BP 5	2 (3.4%)	0.0243	AGE-RAGE signaling pathway in diabetic complications	2 (2.0%)	0.0078
	GO:0033619 membrane protein proteolysis	BP 5	2 (3.4%)	0.0243	Chagas disease (American trypanosomiasis)	2 (2.0%)	0.0078
	GO:0030295 protein kinase activator activity	MF 5	2 (2.5%)	0.0247	Glucagon signaling pathway	2 (1.9%)	0.0078
	GO:0030072 peptide hormone secretion	BP 5	3 (1.2%)	0.0254	AMPK signaling pathway	2 (1.7%)	0.00801

## Sheet: Sheet3
Table S5. Gene enrichment analysis of top 30 hub genes in selected modules investigated by ConsensusPathDB. This table represents top 10 GO terms (p < 0.05) and KEGG pathways (q < 0.05). CC, cellular component; MF, molecular function; BP, biological process.
	Gene ontology (GO) enrichment (q-value <0.05)					KEGG pathway enrichment (q-value <0.05)
	Category	GO terms	Level	Candidates contained	q-value	Pathway name	Candidates contained	q-value
Turquoise	BP	GO:0044265 cellular macromolecule catabolic process	BP 4	10 (0.9%)	0.000384	Cell cycle	3 (2.4%)	0.00938
		GO:0009057 macromolecule catabolic process	BP 4	10 (0.7%)	0.00101	Spliceosome	3 (2.2%)	0.00938
		GO:0030163 protein catabolic process	BP 4	8 (0.9%)	0.00161	Epstein-Barr virus infection	3 (1.5%)	0.0192
		GO:0010498 proteasomal protein catabolic process	BP 5	6 (1.3%)	0.00186
		GO:0051603 proteolysis involved in cellular protein catabolic process	BP 5	7 (1.0%)	0.00186
	CC	GO:0043231 intracellular membrane-bounded organelle	CC 3	28 (0.3%)	5.29e-05
		GO:0005684 U2-type spliceosomal complex	CC 4	4 (4.8%)	7.26e-05
		GO:0005634 nucleus	CC 4	23 (0.3%)	7.26e-05
		GO:0005654 nucleoplasm	CC 4	16 (0.5%)	7.26e-05
		GO:0071007 U2-type catalytic step 2 spliceosome	CC 4	3 (10.0%)	7.88e-05
	MF	GO:0003723 RNA binding	MF 4	13 (0.8%)	3.2e-06
		GO:1901363 heterocyclic compound binding	MF 2	18 (0.3%)	0.00497
		GO:0097159 organic cyclic compound binding	MF 2	18 (0.3%)	0.00497
		GO:0003676 nucleic acid binding	MF 3	14 (0.3%)	0.0214
		GO:0043130 ubiquitin binding	MF 4	2 (2.5%)	0.0386
Greenyellow	BP	GO:0006958 complement activation, classical pathway	BP 4	4 (2.5%)	4.77e-07	No hit
		GO:0002455 humoral immune response mediated by circulating immunoglobulin	BP 4	4 (2.3%)	4.77e-07
		GO:0006956 complement activation	BP 3	4 (2.1%)	1.09e-06
		GO:0072376 protein activation cascade	BP 2	4 (1.9%)	1.83e-06
		GO:0019724 B cell mediated immunity	BP 5	4 (1.7%)	1.95e-06
	CC	GO:0042571 immunoglobulin complex, circulating	CC 2	3 (3.4%)	5.76e-06
		GO:0019814 immunoglobulin complex	CC 2	3 (3.3%)	5.76e-06
		GO:0072562 blood microparticle	CC 2	3 (2.0%)	1.61e-05
		GO:0009897 external side of plasma membrane	CC 3	3 (0.8%)	0.000215
		GO:0098552 side of membrane	CC 2	3 (0.5%)	0.000696
	MF	GO:0003823 antigen binding	MF 2	4 (1.8%)	6.07e-07
		GO:0034987 immunoglobulin receptor binding	MF 4	3 (3.3%)	3.14e-06
		GO:0008236 serine-type peptidase activity	MF 4	3 (1.1%)	4.56e-05
		GO:0004252 serine-type endopeptidase activity	MF 5	3 (1.2%)	4.72e-05
		GO:0017171 serine hydrolase activity	MF 3	3 (1.0%)	0.000127
Blue	BP	GO:0015669 gas transport	BP 4	2 (10.5%)	0.0309	Longevity regulating pathway - multiple species	2 (3.2%)	0.0221
		GO:0051301 cell division	BP 2	5 (0.8%)	0.0317	Mitophagy - animal	2 (3.1%)	0.0221
	CC	GO:0014731 spectrin-associated cytoskeleton	CC 5	3 (33.3%)	8.71e-07	Longevity regulating pathway	2 (2.2%)	0.0232
		GO:0008091 spectrin	CC 4	2 (25.0%)	0.000951	Insulin resistance	2 (1.9%)	0.0232
		GO:0030863 cortical cytoskeleton	CC 5	3 (2.8%)	0.000953	AMPK signaling pathway	2 (1.7%)	0.0232
		GO:0005938 cell cortex	CC 5	4 (1.3%)	0.000956	PI3K-Akt signaling pathway	3 (0.8%)	0.0232
		GO:0044448 cell cortex part	CC 4	3 (1.7%)	0.0143	FoxO signaling pathway	2 (1.5%)	0.0232
	MF	GO:0030506 ankyrin binding	MF 4	3 (15.0%)	2.01e-05	Insulin signaling pathway	2 (1.5%)	0.0232
		GO:0008519 ammonium transmembrane transporter activity	MF 5	2 (6.2%)	0.00124	Oxytocin signaling pathway	2 (1.3%)	0.0248
		GO:0019901 protein kinase binding	MF 5	5 (0.8%)	0.00124	Cellular senescence	2 (1.2%)	0.0248
		GO:0005200 structural constituent of cytoskeleton	MF 2	3 (2.9%)	0.0039
		GO:0019900 kinase binding	MF 4	5 (0.7%)	0.00599
Brown	BP	GO:0043170 macromolecule metabolic process	BP 3	19 (0.2%)	0.0246	Lysine degradation	2 (3.4%)	0.00296
		GO:0016070 RNA metabolic process	BP 5	13 (0.3%)	0.0302
		GO:1903391 regulation of adherens junction organization	BP 5	2 (3.0%)	0.0451
		GO:0048708 astrocyte differentiation	BP 5	2 (2.8%)	0.0451
		GO:0009895 negative regulation of catabolic process	BP 5	3 (1.0%)	0.0451
	CC	GO:0044451 nucleoplasm part	CC 4	9 (0.8%)	2.97e-05
		GO:0005654 nucleoplasm	CC 4	13 (0.4%)	0.000126
		GO:0031981 nuclear lumen	CC 4	14 (0.3%)	0.000126
		GO:0005634 nucleus	CC 4	18 (0.2%)	0.000164
		GO:0044428 nuclear part	CC 3	15 (0.3%)	0.000204
	MF	GO:0003676 nucleic acid binding	MF 3	16 (0.4%)	4.45e-06
		GO:0003723 RNA binding	MF 4	10 (0.6%)	5.66e-05
		GO:1901363 heterocyclic compound binding	MF 2	16 (0.3%)	0.000587
		GO:0097159 organic cyclic compound binding	MF 2	16 (0.3%)	0.000587
		GO:0018024 histone-lysine N-methyltransferase activity	MF 5	2 (4.4%)	0.00718
Green	BP	GO:0022404 molting cycle process	BP 2	3 (3.4%)	0.011	Hippo signaling pathway	2 (1.3%)	0.0223
		GO:0022405 hair cycle process	BP 3	3 (3.4%)	0.0111
		GO:0035556 intracellular signal transduction	BP 3	11 (0.4%)	0.0111
		GO:0042633 hair cycle	BP 3	3 (2.6%)	0.0111
		GO:0031069 hair follicle morphogenesis	BP 3	2 (8.0%)	0.0111
	CC	GO:0031253 cell projection membrane	CC 3	5 (1.5%)	0.00168
		GO:0032587 ruffle membrane	CC 4	3 (3.2%)	0.00647
		GO:0005912 adherens junction	CC 3	5 (0.9%)	0.00682
		GO:0031256 leading edge membrane	CC 3	3 (1.7%)	0.0107
		GO:0005924 cell-substrate adherens junction	CC 3	4 (1.0%)	0.0107
	MF	GO:0017112 Rab guanyl-nucleotide exchange factor activity	MF 4	2 (3.8%)	0.0257
Red	BP	GO:1900024 regulation of substrate adhesion-dependent cell spreading	BP 5	2 (4.0%)	0.0463	Synaptic vesicle cycle	2 (3.2%)	0.00406
	MF	GO:0004305 ethanolamine kinase activity	MF 5	2 (50.0%)	1.48e-05	Glycerophospholipid metabolism	2 (2.1%)	0.00473
		GO:0036312 phosphatidylinositol 3-kinase regulatory subunit binding	MF 4	2 (20.0%)	0.000407
		GO:0043548 phosphatidylinositol 3-kinase binding	MF 3	2 (6.2%)	0.00483
Purple	BP	GO:0042113 B cell activation	BP 4	5 (1.6%)	0.00089	B cell receptor signaling pathway	3 (4.3%)	0.000104
		GO:0046649 lymphocyte activation	BP 4	5 (0.7%)	0.023	Hematopoietic cell lineage	2 (2.1%)	0.00464
		GO:0002377 immunoglobulin production	BP 3	3 (1.5%)	0.0273
		GO:0009306 protein secretion	BP 3	4 (0.7%)	0.0273
		GO:0032623 interleukin-2 production	BP 3	2 (3.2%)	0.0273
	CC	GO:0005938 cell cortex	CC 5	4 (1.3%)	0.000452
		GO:0030863 cortical cytoskeleton	CC 5	2 (1.9%)	0.00662
		GO:0005768 endosome	CC 5	4 (0.4%)	0.00848
		GO:0009986 cell surface	CC 2	5 (0.6%)	0.0166
		GO:0071944 cell periphery	CC 2	12 (0.2%)	0.0166
	MF	GO:0046983 protein dimerization activity	MF 3	5 (0.4%)	0.0438
		GO:0005543 phospholipid binding	MF 3	3 (0.7%)	0.0438
		GO:0050839 cell adhesion molecule binding	MF 3	3 (0.6%)	0.0438
		GO:0042803 protein homodimerization activity	MF 4	4 (0.5%)	0.0455
		GO:0046982 protein heterodimerization activity	MF 4	3 (0.6%)	0.0455
Pink	BP	GO:0035239 tube morphogenesis	BP 3	6 (0.7%)	0.00704	No hit
		GO:0035295 tube development	BP 3	6 (0.6%)	0.011
		GO:0016331 morphogenesis of embryonic epithelium	BP 4	3 (2.0%)	0.0211
		GO:0001667 ameboidal-type cell migration	BP 4	4 (1.0%)	0.0211
		GO:0048762 mesenchymal cell differentiation	BP 4	3 (1.4%)	0.0211
	MF	GO:0003727 single-stranded RNA binding	MF 5	2 (2.3%)	0.00985
Magenta	BP	GO:0006812 cation transport	BP 5	7 (0.6%)	0.0081	Apelin signaling pathway	3 (2.2%)	0.00235
		GO:0002790 peptide secretion	BP 5	5 (0.8%)	0.012	Oxytocin signaling pathway	3 (2.0%)	0.00235
		GO:0006811 ion transport	BP 4	8 (0.5%)	0.0181	cGMP-PKG signaling pathway	3 (1.8%)	0.00235
		GO:0009306 protein secretion	BP 3	5 (0.9%)	0.0184	Gastric acid secretion	2 (2.7%)	0.0078
		GO:0007265 Ras protein signal transduction	BP 5	4 (0.9%)	0.0243	Hypertrophic cardiomyopathy (HCM)	2 (2.4%)	0.0078
	CC	GO:0055038 recycling endosome membrane	CC 4	2 (2.5%)	0.0432	Amoebiasis	2 (2.1%)	0.0078
	MF	GO:0030295 protein kinase activator activity	MF 5	2 (2.5%)	0.0247	AGE-RAGE signaling pathway in diabetic complications	2 (2.0%)	0.0078
		GO:0022838 substrate-specific channel activity	MF 5	3 (0.7%)	0.0383	Chagas disease (American trypanosomiasis)	2 (2.0%)	0.0078
		GO:0019209 kinase activator activity	MF 4	2 (2.3%)	0.0469	Glucagon signaling pathway	2 (1.9%)	0.0078
		GO:0045296 cadherin binding	MF 4	3 (0.9%)	0.0469	AMPK signaling pathway	2 (1.7%)	0.00801
