# Supplementary material for: Co-Expression Network Analysis of Spleen Transcriptome in Rock Bream (Oplegnathus fasciatus) Naturally Infected with Rock Bream Iridovirus (RBIV)
Source: Int J Mol Sci. 2020 Mar 2;21(5):1707. doi: 10.3390/ijms21051707 (PMC7084886; doi:10.3390/ijms21051707)
Supplement: Supplementary file 1 [file ijms-21-01707-s001.zip › ijms-690927 supplementary for publish/Table S6..xlsx]

## Sheet: Sheet2
Table S6. Description and fold changes compared to 0C group of top five hub genes in each group analyzed in this study. Bold in log2FC represents a significant gene in DEG analysis (q-value < 0.05).
Module	GeneID	kME	cor.viral copies	Symbol	Desc	Accession No.	log2 FC
							0CvsMH	0Cvs0H	0Cvs3C	0Cvs3L
Turquoise	RockBream_ISO000111	0.991346	0.678439	PRPF19	Pre-mRNA-processing factor 19	Q9UMS4	1.45809	1.50253	-0.0230129	-0.208847
	RockBream_ISO000479	0.991209	0.720623	cops3	COP9 signalosome complex subunit 3	Q6P2U9	0.963169	0.925016	-0.128637	-0.102388
	RockBream_ISO015822	0.991871	0.720626	ABCF2	ATP-binding cassette sub-family F member 2	Q9UG63	1.8968	1.86181	-0.00476463	0.0353267
	RockBream_ISO026418	0.989722	0.711187	PRPF39	Pre-mRNA-processing factor 39	Q86UA1	1.21519	1.16675	-0.0335013	-0.0755393
	RockBream_ISO027611	0.991837	0.689036	Snrnp40	U5 small nuclear ribonucleoprotein 40 kDa protein	Q6PE01	1.17452	1.2038	-0.00071316	-0.121526
Greenyellow	RockBream_ISO012439	0.989832	0.727443	IGHM	Ig mu chain C region	P01871	2.05684	0.952924	-0.274743	0.069696
	RockBream_ISO020665	0.9807	0.778235	HV303_HUMAN	Ig heavy chain V-III region VH26	P01764	2.46727	1.33685	-0.203642	0.555571
	RockBream_ISO041973	0.979409	0.741357	HV310_HUMAN	Ig heavy chain V-III region HIL	P01771	1.98705	1.04635	-0.217657	-0.358003
	RockBream_ISO045115	0.973591	0.712875	MUCM_ICTPU	Ig mu chain C region membrane-bound form	P23735	2.88138	1.77955	-0.569732	0.282289
	RockBream_ISO060450	0.982886	0.69823	MUCM_ICTPU	Ig mu chain C region membrane-bound form	P23735	1.61466	0.691678	0.0831117	0.0735334
Blue	RockBream_ISO014502	0.98408	-0.62079	rhbg	Ammonium transporter Rh type B	Q7T070	-3.75107	-3.3403	-0.355495	-1.17988
	RockBream_ISO022525	0.984476	-0.62341	ppp1cb	Serine/threonine-protein phosphatase PP1-beta catalytic subunit	Q5I085	-1.75376	-1.71485	-0.0662982	-0.731973
	RockBream_ISO036812	0.991424	-0.58293	EPB41	Protein 4.1	P11171	-4.26151	-4.01551	-0.412325	-1.39237
	RockBream_ISO043575	0.987862	-0.57093	EPB41	Protein 4.1	P11171	-4.22258	-4.12678	-0.385857	-1.4419
	RockBream_ISO048260	0.985285	-0.61529	ZRANB1	Ubiquitin thioesterase ZRANB1	A6QP16	-1.68442	-1.69005	-0.171972	-0.762355
Brown	RockBream_ISO006886	0.967459	-0.66329	CLASRP	CLK4-associating serine/arginine rich protein	A0JNI5	-1.06256	-1.20106	-0.130038	-0.043045
	RockBream_ISO022973	0.972412	-0.6734	CXorf23	Uncharacterized protein CXorf23	A2AJT9	-1.21276	-1.23411	-0.0528169	-0.177196
	RockBream_ISO046996	0.966827	-0.7207	-	-	-	-1.83323	-1.65588	-0.0473031	-0.16472
	RockBream_ISO061015	0.968163	-0.70319	-	-	-	-2.32669	-2.23987	-0.266984	-0.247351
	RockBream_ISO066438	0.974417	-0.63134	Lrp1	Prolow-density lipoprotein receptor-related protein 1	Q91ZX7	-3.13473	-2.89163	-0.058857	-0.102327
Green	RockBream_ISO013108	0.980623	-0.65228	ccbe1	Collagen and calcium-binding EGF domain-containing protein 1	A8WGB1	-2.6989	-2.78576	-0.363297	0.243677
	RockBream_ISO023417	0.984736	-0.65799	SMO	Smoothened homolog	O42224	-2.46358	-2.26106	-0.372276	0.0156671
	RockBream_ISO034460	0.979918	-0.68764	ST5	Suppression of tumorigenicity 5 protein	P78524	-2.24943	-2.11305	-0.16368	0.0950877
	RockBream_ISO061067	0.987986	-0.65805	UACA	Uveal autoantigen with coiled-coil domains and ankyrin repeats	Q9GL21	-3.50282	-3.96327	-0.276525	0.00656948
	RockBream_ISO067604	0.983677	-0.64066	KANK1	KN motif and ankyrin repeat domain-containing protein 1	Q14678	-2.09841	-2.02442	-0.461911	0.0320126
Magenta	RockBream_ISO023079	0.975815	-0.72038	Sytl4	Synaptotagmin-like protein 4	Q8VHQ7	-2.55602	-1.77104	0.331245	0.561319
	RockBream_ISO023094	0.980564	-0.72629	PRKAG2	5'-AMP-activated protein kinase subunit gamma-2	Q9UGJ0	-1.88936	-1.4894	0.308378	0.298553
	RockBream_ISO030834	0.985172	-0.7026	-	-	-	-3.31328	-2.27974	0.242377	0.49681
	RockBream_ISO048657	0.978329	-0.70134	-	-	-	-1.58833	-1.27331	0.286037	0.421398
	RockBream_ISO053535	0.978221	-0.709	Otop2	Otopetrin-2	Q80SX5	-3.47096	-2.20542	0.325256	0.54503
Red	RockBream_ISO025315	0.963462	-0.70236	DNM2	Dynamin-2	A6H7I5	-0.671459	-0.504254	0.163677	0.0242615
	RockBream_ISO032623	0.983452	-0.65714	Stag2	Cohesin subunit SA-2	O35638	-1.40293	-1.32566	0.237698	-0.153518
	RockBream_ISO038192	0.975147	-0.69523	-	-	-	-1.93092	-1.50748	0.153023	-0.0686957
	RockBream_ISO055515	0.977937	-0.72338	-	PREDICTED: tetratricopeptide repeat protein 14	NR 734614676	-1.43486	-1.19059	0.187108	-0.169356
	RockBream_ISO059404	0.971385	-0.65222	Stag2	Cohesin subunit SA-2	O35638	-1.49904	-1.635	0.29136	-0.261392
Pink	RockBream_ISO009400	0.955709	-0.59121	RBPMS	RNA-binding protein with multiple splicing	Q9W6I1	-0.949817	-1.42684	-0.139869	0.508771
	RockBream_ISO037268	0.968476	-0.47684	THBD	Thrombomodulin	Q71U07	-1.15988	-2.29002	-0.264018	0.757174
	RockBream_ISO041644	0.956917	-0.56594	htr1d	5-hydroxytryptamine receptor 1D	P79748	-2.55324	-2.70187	-0.102236	0.863116
	RockBream_ISO060779	0.951243	-0.53034	scn4ab	Sodium channel protein type 4 subunit alpha B	Q20JQ7	-1.35745	-2.16798	-0.208908	0.401943
	RockBream_ISO061391	0.9597	-0.60266	-	PREDICTED: synaptopodin 2-like protein	NR 736244572	-1.30175	-1.68263	-0.394837	0.373465
Purple	RockBream_ISO003547	0.989079	-0.60357	SPTBN1	Spectrin beta chain, non-erythrocytic 1	Q01082	-2.34105	-1.90663	-0.315161	-0.637922
	RockBream_ISO004002	0.973712	-0.5461	Pla2g16	HRAS-like suppressor 3	P53817	-5.33806	-4.37251	-0.443132	-1.15941
	RockBream_ISO006614	0.973908	-0.58432	CD300LB	CMRF35-like molecule 7	A8K4G0	-4.62456	-3.03188	-0.358997	-0.791615
	RockBream_ISO013092	0.974914	-0.57675	Rhov	Rho-related GTP-binding protein RhoV	Q8VDU1	-4.18331	-2.73747	-0.0609499	-0.917935
	RockBream_ISO029287	0.97617	-0.53326	HVCM_HETFR	Ig heavy chain C region, membrane-bound form	P23088	-4.60561	-3.98723	-0.27558	-0.912552
